# Supplementary material for: Akaluc/AkaLumine bioluminescence system enables highly sensitive, non-invasive and temporal monitoring of gene expression in Drosophila
Source: Commun Biol. 2023 Dec 14;6:1270. doi: 10.1038/s42003-023-05628-x (PMC10721803; doi:10.1038/s42003-023-05628-x)
Supplement: Supplementary file 4 — Supplementary Data 1 [file 42003_2023_5628_MOESM4_ESM.xlsx]

## Sheet: Fig. 1
Fig. 1b	Counts per second (cps)						Fig. 1c	tubP-Gal4>UAS-Venus-Akaluc, Counts per second (cps)										Fig. 1d	Counts per second (cps)
	Akaluc fly + 1.0 mM AkaLumine	Akaluc fly (no AkaLumine)	Wild-type fly + 1.0 mM AkaLumine	Wild-type fly (no AkaLumine)				0 mM	0.1 mM	0.25 mM	0.5 mM	0.75 mM	1.0 mM	2.0 mM	5.0 mM			Time (Hours)	0.1 mM_#1	0.1 mM_#2	0.1 mM_#3	0.1 mM_#4	0.1 mM_#5	0.1 mM_#6	0.5 mM_#1	0.5 mM_#2	0.5 mM_#3	0.5 mM_#4	0.5 mM_#5	0.5 mM_#6	1.0 mM_#1	1.0 mM_#2	1.0 mM_#3	1.0 mM_#4	1.0 mM_#5	1.0 mM_#6	2.0 mM_#1	2.0 mM_#2	2.0 mM_#3	2.0 mM_#4	2.0 mM_#5	2.0 mM_#6
#1	511460	13.7554	19.2969	18.6246			#1	13.7554	132957	326484	524295	505522	511460	626864	522549			0.064098	59	82	71	59	74	99	108	128	87	69	99	145	53	207	607	116	304	112	61	57	32422	245	194	51
#2	710188	16.8712	19.4874	18.4328			#2	16.8712	177585	299001	492015	631227	710188	423619	444229			0.099693	70	76	55	44	66	262	103	183	406	77	64	80	65	171	10129	3742	1107	142	4362	64	50736	395	204	64
#3	490408	14.3343	18.9118	19.2507			#3	14.3343	196870	360709	494443	376880	490408	654956	560096			0.132732	54	86	96	95	75	148	144	2718	3259	62	112	80	49	7835	8784	10755	3785	691	15050	67	52581	417	389	56
#4	572860	14.4718	18.3291	18.8515			#4	14.4718	183664	279181	500099	511986	572860	689152	550482			0.165754	656	786	751	87	73	288	123	15043	16627	2390	99	114	2717	16876	21215	42823	5608	23117	69474	67	30694	4631	294	68377
#5	438055	14.6671	19.1569	19.1149			#5	14.6671	170296	302784	211086	598864	438055	423730	630920			0.198754	2133	1831	2314	5295	4546	1610	806	33280	22905	45021	113	4798	12786	22850	26543	67953	32953	43434	149682	99	54773	8511	20212	75473
#6	655068	14.67	19.3922	19.8459			#6	14.67	172585	439366		578334	655068	624621	523004			0.231728	2818	3987	1309	12092	5853	2053	4037	36001	44506	61504	100	29042	14608	40270	22491	46675	25194	50118	116447	108	66108	21529	28644	62221
#7		14.0217	20.1205	19.7521			#7	14.0217										0.264684	2248	11865	1121	7931	16427	3600	2187	31232	35434	41621	194	37316	25813	59302	45957	100294	21269	88033	102318	2579	40617	23357	56481	100367
#8		14.4645	19.7535	19.3557			#8	14.4645										0.297576	3912	7358	1308	17612	17405	2215	7526	31452	38450	38295	156	72987	34148	59186	121574	65611	28062	110285	213109	68602	60578	35478	59099	109574
#9		13.2446					#9	13.2446										0.330598	2906	14466	641	14442	19776	2971	3367	40506	61287	47306	175	94236	48411	48064	92292	109871	33432	157739	123780	317646	75133	24805	118957	186956
#10		15.0709					#10	15.0709										0.363524	7267	20777	1169	23124	23756	3257	11616	78925	52459	45689	135	134310	64614	79182	42523	153501	65889	118828	211345	228138	111213	63151	100801	111425
#11		13.5123					#11	13.5123										0.396433	12206	10775	2107	13519	23691	1931	20818	75228	33661	98176	227	145215	96876	83961	82278	74589	80556	118263	196549	136096	67009	34160	162245	224520
#12		13.9421					#12	13.9421										0.429342	8939	10382	5642	27588	27464	3088	22892	63263	66377	90445	1467	99716	111883	76308	146651	173935	155654	194343	299726	310422	181467	56600	109850	578213
																		0.462411	13417	11311	6759	22514	28072	7097	30269	76153	66975	131966	1242	204900	132089	91071	69659	222708	81019	195170	469705	190893	497307	42701	179737	386133
																		0.495329	16019	17531	8467	11773	42392	8330	38162	93587	66375	102185	4314	270130	119871	83335	141401	244412	221709	95035	247168	891925	571795	56598	275054	430001
																		0.528181	9055	21933	7148	33197	20361	11814	28178	70301	87541	112368	5584	122599	122000	89852	191217	286653	233889	180901	400520	458736	478079	27259	258097	457795
																		0.561108	20130	26988	5841	33268	33693	14608	39165	68805	86118	215780	17748	307133	141309	78742	109902	206776	281355	130030	395324	491796	590740	32985	344116	526291
																		0.594051	29805	33340	5304	66329	30000	16134	38770	57111	121074	299505	17241	433373	68909	83726	190152	271583	725799	150492	419344	462843	863056	27292	337437	738567
																		0.62696	67185	40414	4947	97095	23362	13314	32143	211920	119684	210920	32286	252411	144328	64197	137964	226618	156760	195999	859618	382155	634339	62522	215136	1233643
																		0.659926	29491	34938	5231	33522	26177	6973	58632	138469	119798	249007	24446	384704	187208	76439	260647	300013	426066	240683	840496	476436	792308	27248	339110	1237685
																		0.692856	52987	34070	4942	34624	16445	13837	23112	370713	114649	233676	57923	454468	170157	110542	260709	496457	467067	293512	1197827	282857	417996	44182	339440	1436506
																		0.725774	48391	52954	3309	74567	26037	12592	74883	189281	96923	227809	34298	325400	82163	68317	413786	327172	547581	139368	907227	568561	725887	42412	369136	530379
																		0.758657	55149	45962	3783	55523	45462	13505	83727	177937	199777	397012	49323	477491	157802	58063	325450	624288	998385	347000	616460	1107642	599661	27572	412441	1555359
																		0.791609	62099	36466	5082	37025	32119	12595	104845	269198	234438	231227	46750	518455	211506	199302	481488	499668	1309574	168288	526991	525612	691980	123777	489094	744389
																		0.824609	32882	130392	7327	113025	28942	12882	152690	176189	141421	335309	17285	747923	226613	145554	252035	717541	637785	163824	853596	573119	701611	168342	521647	978659
																		0.857531	110980	104834	6777	126333	20501	19155	183635	373477	264175	313351	50917	671831	419950	172086	287685	926564	437015	178004	583511	547938	415579	200235	729272	1059724
																		0.890444	118711	134750	16337	118033	32134	47294	150440	472984	334179	342398	71899	647693	261030	204298	495627	652481	873471	388451	433475	746601	563526	292396	254456	742907
																		0.923388	88292	61236	16224	100514	32067	56166	143074	503213	276528	324088	68590	494689	311326	229881	346451	1807513	842653	331239	415033	456609	531349	320880	294330	816173
																		0.956314	139766	166397	10638	135962	12817	131847	228412	691634	404409	232317	79966	367590	368449	244605	538104	1042121	590579	318460	803887	523292	519701	1344898	568677	1319761
																		0.989241	150138	74420	10055	104320	25366	26454	54225	459138	237382	384918	60907	925176	272015	258181	693203	543939	506803	402050	556232	745522	640106	612650	411997	1227351
																		1.02218	177210	170062	12355	109557	24159	39314	171945	394720	428454	202185	93524	612793	479176	261035	505359	1290623	923260	207116	705907	434905	590554	443719	277766	465759
																		1.05513	376187	123020	11786	175044	36432	115318	423999	458215	724019	364906	114958	343471	369972	318013	598428	1046617	1202216	541927	1023276	1917379	694005	945243	442879	1176936
																		1.10659	426490	211053	17175	183421	44615	33675	196373	763188	580787	944688	48962	360624	263240	1813260	258802	705835	972860	572579	1029889	1659463	673553	484326	525417	1479121
																		1.13949	177916	257488	7901	257342	24020	68180	135093	690223	447346	474321	69576	384964	405722	823444	846447	537232	647198	704997	1126501	965800	592581	1025813	698935	1456549
																		1.17246	126425	184218	28303	212118	15812	79989	367300	631138	804678	453031	138745	611188	571580	831776	471407	818701	612860	470272	1084970	579520	417625	578267	573125	904608
																		1.20541	237079	183295	30941	331352	19740	74419	602515	630943	916711	451683	165819	729682	524854	959321	792089	1336193	474547	363129	809871	729688	708317	573314	275540	1057083
																		1.23834	158193	366383	17883	320815	43492	90153	305755	929340	865244	521025	92936	758832	352839	677986	618326	644024	547295	661996	576321	647141	776583	990804	517836	1453489
																		1.27125	133642	220565	26430	276075	92655	68138	581462	713279	588815	263346	109835	817187	388694	739189	711583	1081787	454075	449701	1078550	443224	772905	948915	307164	920733
																		1.30417	268956	322308	20624	162831	84119	27094	399164	976280	796145	315449	87817	915719	686137	531591	860960	1672107	809756	453247	1108982	728278	663775	770445	376538	1612674
																		1.33708	179962	372101	26113	217697	69403	61716	393762	1028506	813542	328998	129836	590486	353170	482452	828630	877501	469109	376390	737641	459226	418827	775721	451302	992061
																		1.37001	239114	233734	29115	205188	71265	57909	429135	536016	654865	338003	140768	702531	726761	2158552	873280	1298436	914195	523219	1061516	796155	581772	779594	464016	626887
																		1.40286	262750	306226	55959	122254	65517	98079	312609	488161	883310	786843	73893	530808	790048	1544211	885922	993103	733663	504281	1077322	420574	684775	873032	697786	1485174
																		1.43577	271996	138625	61715	172271	66207	78590	261443	536711	1386214	379720	288655	732493	674802	1920338	942134	1034603	416521	584745	1091582	679083	436705	807941	584100	812674
																		1.46875	191730	286242	79793	265992	77897	187515	294855	800952	530326	347502	151837	472951	768745	502712	1053116	817090	881904	491718	1031301	722007	348439	1057854	510499	426313
																		1.50164	169346	214788	45700	294441	73323	114737	443641	1431754	759738	633847	190886	609928	544965	947967	548063	1089597	1081788	390607	899740	218651	525421	892043	401776	679016
																		1.53452	238889	307889	79161	240560	132755	244178	524021	1120807	536395	733832	276408	497901	280537	455803	476460	1271404	551722	342679	1171760	431389	414915	916007	1635507	2767818
																		1.56751	220954	247209	136667	156938	57579	301280	499663	441789	598850	673060	472212	383797	649579	566253	626333	1171563	909769	461466	549989	1435958	589585	504932	505495	1444138
																		1.6004	268882	321252	61955	271545	106188	187864	220733	961487	708399	741298	272993	616045	785318	1182904	850978	1079131	575763	353361	996228	1381400	860563	983510	641462	1271568
																		1.63326	292265	596738	169950	230098	416779	137417	240881	912080	647664	407041	361983	558979	541757	385444	911398	968299	1490049	327174	958579	1616003	701480	967633	983480	1328521
																		1.6662	248928	128566	75320	179322	68930	180532	363272	766760	781716	613144	612281	418816	777686	740597	585110	689556	838203	379674	867505	589008	748654	847169	551340	1286309
																		1.69916	236704	291900	32629	187182	206889	132754	349176	1011128	476315	464260	447716	486100	494897	939419	864385	1133130	874349	438789	678847	230771	517865	1132929	1110255	1048172
																		1.73203	193190	207829	97725	201934	140065	148240	431765	219514	553442	338790	336688	848009	438776	894065	316300	1524921	802457	549018	959013	200977	441685	843352	930460	1307997
																		1.76494	157618	229220	42849	104924	154722	75148	576198	498835	748919	408135	210928	613508	742321	672547	715151	856916	565495	339054	1262294	546826	614849	618835	806825	1422717
																		1.79789	187489	143052	89922	139735	145977	190771	564519	408287	549382	284635	320741	439867	709834	771957	545178	1066698	896667	449709	969063	439567	629641	1151643	1273853	1195659
																		1.83081	147308	219679	74509	131695	116961	95231	517627	1822204	544157	857769	278249	507065	263445	1212688	481890	2432925	843387	433061	1105085	415153	385929	630873	611896	1263910
																		1.86371	165515	319033	111595	223659	88025	122474	443899	861058	726766	337305	240114	488640	1105847	1056409	984778	774118	847206	1232519	1136132	433728	494518	993376	561755	485730
																		1.89659	82699	291312	136245	124561	172642	236969	372855	822398	693476	575335	345006	429702	591273	941936	920590	2615418	1128239	404362	1387835	874699	664519	1762799	519439	1362372
																		1.92951	259012	277966	236837	161806	187412	207867	434860	882188	735775	533846	258959	667688	566249	1027337	245168	670784	430802	895191	1078109	849907	821786	1159326	344562	693090
																		1.96234	270481	237594	49025	189542	193961	240993	430621	524859	808610	549281	382193	380002	766577	700898	702771	687203	777776	860308	846773	525287	557398	1103489	984657	1252642
																		1.99527	263620	219274	162390	172566	122234	227339	226058	795159	494011	675670	383137	1155697	770040	698149	563148	1351664	928677	389762	859552	503402	532356	1050012	1812242	380769
																		2.02825	281299	231777	97870	249820	161276	242351	652698	720375	576780	601396	328904	513617	698054	702453	493130	1126319	789871	903444	555426	345834	821130	1107681	1077681	1089939
																		2.06114	267064	107392	191652	170690	195839	235360	655042	727670	633159	757700	420973	538992	698157	752806	615948	900424	883372	903710	1091413	1888349	737234	669395	643570	1084726
																		2.09404	244563	224921	216784	201345	168740	209667	292581	937137	493481	741865	382191	503362	424229	928615	1391830	1392702	444772	460956	893268	1875131	790502	1082584	2048244	1044296
																		2.14555	185264	207496	156409	149590	187522	175728	270501	361750	547931	989244	586413	577897	664551	591777	481709	1028736	526959	670927	947714	701567	391312	590342	348648	1244155
																		2.17846	246695	280076	96279	263589	229270	265738	785632	725559	605990	934122	438756	494688	1085571	538327	888153	2930666	1408527	356874	1121335	365995	535601	757487	1115314	1273886
																		2.21138	317307	288739	110706	162978	185737	274401	602623	450855	383162	910680	583215	1218009	747529	1842966	1008734	1197750	574618	530355	614188	807789	376350	634198	705127	1052853
																		2.24425	127762	153955	172851	162229	153242	179897	504691	649170	613608	850490	586259	740460	673200	712756	694579	885627	541665	636526	1036671	710527	343478	719894	1135728	882568
																		2.27714	185737	145313	341572	212539	145626	256380	736187	319141	275925	922043	346386	383436	1166787	1321728	748862	1214848	1054108	430611	575258	552632	369333	654569	760160	1132451
																		2.31007	166351	138299	88639	161437	111327	352221	566858	422981	546181	937858	458057	588483	418536	1037718	961167	846614	604377	555454	673149	959069	362708	1080049	858959	1246540
																		2.34295	213420	93698	165558	191107	148670	282094	714499	427227	646330	872335	226501	568771	472761	1205653	699769	958486	686055	533722	760833	1283673	343231	717829	1390991	784030
																		2.37595	279651	133259	212147	157835	109777	160081	770871	611812	694688	792201	294476	579661	475330	1222095	502037	1225888	933727	899743	628316	1749620	334945	703393	707715	1404993
																		2.40893	168985	201247	161435	155061	166227	148217	250057	449351	507646	751954	487109	393880	1160840	1211710	625979	3097235	748685	459192	765473	1457463	333942	703962	981724	2660172
																		2.44187	183523	363763	154119	94758	176087	152856	629593	624969	734297	709676	308463	445815	1220454	1006107	931537	820926	997206	1132466	795660	1306794	341520	576628	412984	1134639
																		2.47477	156320	209804	185494	249940	140005	163033	349565	799712	534157	742739	358163	476057	543732	1051886	831595	669504	998659	1156718	374581	719499	417697	3039202	891741	879501
																		2.50768	213987	227924	119067	164988	135417	215465	449512	798228	488647	731283	527175	799074	477029	1105145	627720	1313453	1373040	361893	503467	1476741	379507	525461	969828	704590
																		2.54063	227840	166169	209381	124792	138679	189421	297397	490101	579717	771531	420022	318808	494780	1126998	714807	1471348	1041788	399507	652430	1354979	392365	1741704	942014	825560
																		2.57372	237801	156347	63298	168747	151688	275271	509649	569892	468371	806190	485475	648116	739760	1128421	732544	1484762	1066121	604459	726580	354825	375888	529279	917734	1479938
																		2.60663	252460	144001	85941	112481	82937	214956	897901	1114063	374605	805992	396910	591162	764711	1142680	692487	827863	909324	632803	714817	1439494	380645	876857	1271426	1550493
																		2.63964	185566	228755	88738	154605	182742	331391	904177	636942	347626	767878	1170522	460710	1280523	632584	613469	1015016	500342	600661	699885	710402	374276	1018748	869511	1517574
																		2.67255	235180	194526	115081	107049	209474	233535	604017	779105	404078	745446	218138	627763	479803	2033821	664644	1029892	716648	540803	625397	401837	357952	1916851	1014299	1675179
																		2.70553	218292	298695	87386	237126	152058	138603	812753	1154285	626746	814606	264581	507639	1345588	1220624	662566	561742	1194737	1329871	729593	659803	374416	807467	1194544	1371170
																		2.73841	230812	208638	126560	240393	503384	327671	556915	906538	542068	739255	358474	483687	664520	842604	655645	1355351	638199	603912	713739	466409	334724	629271	728608	2560927
																		2.77133	301467	128793	166075	225656	170712	296476	381438	540222	1067596	715228	192914	679591	1169162	614847	645291	1582739	535886	501539	746929	332844	342035	775328	518513	3071694
																		2.80423	200236	299973	338334	145972	186704	203157	775215	525144	588386	760647	195126	415116	1057053	1127285	642254	1210117	880255	723936	685146	744824	758476	1905152	461205	2976488
																		2.83719	188217	262053	340483	233435	153626	216617	396316	601744	699152	749696	489691	280960	419828	1058604	641238	823070	784156	332240	692672	361123	444529	892636	1198545	719974
																		2.87012	228488	142863	46824	229419	129054	213998	222112	609964	322909	754423	424608	1451691	551918	1141873	622569	556787	789871	342953	693278	475426	462527	624853	624389	1290258
																		2.90304	237833	186677	81088	212950	215550	148837	946403	766681	567176	745641	556864	602695	453467	914935	476112	893698	763711	1077837	705185	826895	755866	1003130	1320772	1409675
																		2.93599	280889	113153	264681	183151	144669	133842	425735	880084	478314	716799	199757	368377	573526	1163088	769419	774217	618856	611020	714818	885344	789226	475980	1570213	1482193
																		2.96894	246505	163021	185429	453257	163304	127435	545899	698793	1244463	679368	217281	390641	406894	1187463	714277	1180502	1382832	576216	718843	1030839	601185	465042	1112166	921956
																		3.00189	112469	172873	119298	96840	170866	275844	1003767	862569	646638	674100	168330	841633	349844	1100562	635290	1112128	898930	441994	699747	1088156	440570	1837433	1075836	1455128
																		3.0348	243054	214510	109971	157233	150475	348492	518963	1056491	568619	647868	626053	561112	615546	1060503	1002792	1083469	607700	443624	675556	978094	564368	816598	709361	1734941
																		3.06775	143129	251375	111267	179004	93440	266115	1195549	980054	364656	632793	348130	472152	474219	1006329	586796	1110633	579412	560106	709703	1178879	1112974	1162090	826769	1483758
																		3.10069	236648	173679	121341	87282	157729	293166	1172024	706423	734962	628944	277729	546865	673509	952556	843056	1390344	524672	360308	642767	682800	534095	1952604	1146953	1753487
																		3.13363	176983	117575	167795	169591	163265	292215	1004451	655537	361239	514561	302399	626149	393910	939565	816437	1245281	769354	1267685	655684	655362	489177	1164586	1331279	999523
																		3.18515	198397	263619	81606	202515	148644	362084	574898	623431	267655	506164	470606	834500	617265	1009678	946507	1177602	680720	486452	658205	579212	623445	724430	2158808	745582
																		3.2181	188453	270106	133079	244571	125469	462763	258766	765749	287908	525846	290734	393375	628832	1131576	488786	1185989	703057	711477	640999	1572852	640797	1069195	594970	455711
																		3.251	204793	257527	58140	247072	90841	302589	453695	632629	265339	527281	663000	485642	325788	791351	913086	1191342	670873	653737	612202	1615306	580728	661067	794713	634073
																		3.28394	290253	135753	298691	160345	85761	296249	270386	2120683	378475	520651	261887	657226	329737	832665	602647	1197156	864859	363508	581551	1728332	469807	553023	1775986	1452786
																		3.31685	224973	174467	64275	216660	86208	162596	778763	2280746	1165448	511200	284955	277006	403356	831329	548547	1202284	943862	1224203	1014209	1815436	664632	506778	592400	1197432
																		3.34976	225207	171413	89028	134560	82392	311099	422839	2304821	526871	443057	387919	678759	1452833	1295271	605714	1171837	1122921	640278	463536	602873	583503	672638	901934	1247079
																		3.38284	200009	170345	90717	228603	98636	260989	693937	2190121	860508	430433	288267	677905	1598450	1083005	651727	1193181	678960	667009	918278	945547	715180	1053671	547276	447905
																		3.41575	335078	241907	60650	252854	97840	339877	249763	2027713	443157	443622	333553	335137	563335	1104359	641016	1203548	755585	726737	1279880	803172	598935	1088629	1043414	1358877
																		3.44872	212819	629206	147844	114849	99556	544229	522243	2003759	381697	453841	346742	630149	563908	617848	642034	1207305	571851	735974	835384	520669	692476	1078844	1019928	1549657
																		3.48162	172085	237513	81480	293352	94152	177909	1188472	2025841	595289	474251	337655	551454	584963	1051043	628221	1576763	798999	530357	1001678	938654	746329	1073039	561840	1474692
																		3.51465	238413	210144	63980	238247	86943	230373	358832	2049428	325924	539127	244453	527712	550032	1066438	764587	1500628	1035512	572017	1335676	862958	731065	1030803	700594	1471994
																		3.54754	234447	234709	124375	208873	82234	265532	468323	2080358	731382	545261	221792	443502	759932	1133740	726363	1631372	1316468	1232199	1379619	1017193	763020	1012024	874041	1442677
																		3.58051	211114	191170	67871	158657	80111	237109	475310	2079165	740256	562078	161722	778762	747961	1074504	724414	1614890	878230	1334962	1235578	1034342	559044	1015392	1761922	628496
																		3.61349	254853	198836	108038	223669	57380	235976	193652	2145527	758968	1196069	142278	713838	803613	1101045	719585	1616346	576567	613917	1316280	886622	343497	1006034	1822973	1229820
																		3.64635	232790	188126	127894	241273	49489	245252	1721543	2062671	506859	1251193	136974	614944	538852	1112277	823773	1699183	549044	1382461	1260004	883749	868644	988379	2340253	906146
																		3.6793	300460	133438	63552	197536	41490	258010	477656	2029032	338348	618912	131974	1015085	692192	1168568	795929	911473	515895	473929	1216829	420554	432929	981843	576141	715217
																		3.71218	246646	258231	116230	126849	46693	273708	509686	2025557	501382	390031	131745	1031043	539539	1183139	779676	720167	535837	1336384	1060406	852852	520889	950657	1361281	1265965
																		3.74513	313035	190484	119656	256269	53408	257175	548932	2044026	352126	478440	130073	1079332	486000	1234135	862444	1368461	629422	1222495	1100086	567709	1093542	961152	1640923	1256809
																		3.77805	474286	467764	130754	252373	44030	265971	1242814	2021598	686814	449732	130417	613532	302284	1245895	845423	2949611	789263	424655	1249850	712030	921984	1045643	898348	804846
																		3.81099	191044	212958	159866	300466	67295	274234	428138	2102202	635168	746020	121635	476624	313575	1256954	818158	807590	1002992	606978	1136180	571609	1038328	1009734	2160154	1674850
																		3.84389	314463	251016	128818	159997	63971	241817	663012	2138154	637718	536481	119937	563410	690781	1231594	797119	879719	710984	612716	724433	637935	747173	1011666	1162682	1138359
																		3.87683	338126	290716	76296	215305	57142	416018	1017996	2074158	644012	324479	126363	1296351	640822	1197300	805923	1061826	787333	457704	1819301	1006321	938764	1013075	698642	2964068
																		3.9098	306306	378745	337048	216562	78284	355331	588948	2010199	1021261	688426	175427	311742	656214	1187714	783903	1548616	997141	562216	1105341	850632	651602	1249195	999609	650909
																		3.94268	317429	193831	77462	217259	73080	327727	650855	1908878	629081	724988	267425	336260	685924	1242012	786892	1599052	858009	1375939	842901	767023	714302	583999	1041473	616877
																		3.97557	257484	117189	155571	235291	68607	257364	661232	2006379	468578	443463	264644	684742	646405	1178246	772634	861698	490943	963739	1140896	727589	503973	1868241	761648	891377
																		4.00849	588921	322344	63009	95591	63355	397237	349154	1832614	1236139	450045	247888	988054	686593	1059033	777638	934545	782317	347532	1140759	443964	749781	1695570	1121807	770527
																		4.04139	114663	203424	299206	133481	65986	265103	425490	1906457	1944147	311297	255196	678039	679164	933172	656988	1425483	631359	448523	1157197	604619	992686	1204347	755383	545442
																		4.07436	165503	375585	77318	84170	67174	234658	785172	1844369	1138342	391607	246178	741475	677792	904567	730707	1396375	949909	383271	1362156	743564	479851	438725	1131415	1244510
																		4.10753	187871	270483	236581	333333	65695	276181	299527	1817973	657004	418280	320893	468375	664755	875780	880899	1407080	1270279	630246	1152565	388743	730082	572085	999568	1285661
																		4.1404	302085	182284	68865	164447	62170	332383	574136	1911732	555571	497621	271266	1363120	655241	1047759	505730	1425035	870294	350854	1068060	765917	625564	594440	1859486	1547104
																		4.17353	318531	300414	202331	304901	61084	337830	370506	1977887	1244271	436087	267772	767207	643444	994827	576575	1403786	824590	504330	672649	735364	648431	1346123	1778838	2343796
																		4.22503	358212	164375	160479	196980	57826	599950	890883	1958131	625834	482681	282020	342444	679153	1099359	1081637	934504	577545	1184115	1272302	637973	554497	634608	900048	700526
																		4.25801	259939	284440	147479	446147	59890	321342	778184	1961453	372787	733662	273667	607135	626351	928999	728834	944318	876319	499616	1099763	637143	851466	365218	666205	1293019
																		4.29097	367614	190087	116709	180711	30774	378212	424307	1974445	418054	559088	277736	1146432	657045	1197781	575721	1464646	852258	1346919	1281766	884121	860111	594730	970850	863307
																		4.32409	241244	390413	121569	223879	48252	187076	837501	1967155	606405	788438	282424	1458755	623736	1079209	601513	1473696	1034225	1507584	1206568	772167	863913	1214076	311066	2544313
																		4.35701	195150	181352	149401	174132	57222	313881	538229	1985823	504236	415886	179934	384549	615571	1935195	1410819	981942	602475	642026	1229207	564367	789122	1222216	875201	1346952
																		4.38999	382534	253530	117407	337715	74683	381014	661876	512998	633617	515638	168197	550156	469804	945283	939797	953284	1327286	657768	1104615	997706	800533	1315082	426675	832899
																		4.42295	232659	305658	129546	371185	87388	360625	762291	749881	744522	535548	159253	598014	388525	1177933	777798	1036117	1047087	425660	1167311	765808	811075	690651	529895	1276636
																		4.45591	223504	195528	63446	281869	82240	314052	1451975	396851	727577	540375	152484	321162	381343	478959	714954	1171766	1256789	577212	1156661	708706	801713	588100	1286754	2052688
																		4.4888	257893	147357	200373	180279	64660	338522	1217027	643190	626905	881456	143105	467754	573538	1444132	752772	911151	698388	1296927	1186665	645777	754374	556432	872679	1411636
																		4.5218	271962	219495	77690	182800	140070	287442	1142753	992034	459981	744352	134316	355269	430096	1084393	850321	1190792	813260	425624	1156214	592424	766895	1081729	580556	844346
																		4.55471	179847	180237	97927	236984	182808	310246	1037822	1142533	567606	481065	126963	305622	741686	1435414	908674	899474	753578	588641	1133321	481962	776460	1033103	493095	419737
																		4.58757	345080	190767	85794	82408	184845	196372	564092	964998	423797	772355	119569	1270134	754293	1476293	794827	875654	687445	457917	1131008	494304	667193	1047287	821048	1849534
																		4.62048	306733	326881	117854	153384	183640	285610	398897	770225	804604	665357	124288	971916	763630	1102726	744253	882666	715094	500086	1127682	504013	839426	1292692	790116	2705868
																		4.6534	298024	145059	135496	306915	162382	333648	723573	1298159	709391	563168	116310	779702	763340	1345382	928229	952300	533837	1586484	1159243	487967	766994	1015714	801970	824879
																		4.6864	164482	176767	122489	277746	209500	219431	366758	514509	598509	527203	114218	731952	770352	1166836	886950	992461	999798	1764333	1175804	454144	761928	1003510	1195798	1191796
																		4.71927	231179	251562	151223	135909	144854	303273	381780	955536	986903	592841	115909	332397	761779	1225526	901199	1045680	898235	1745136	669169	925301	744201	1158623	627934	857991
																		4.75224	301507	409641	151033	339037	215125	184565	569782	1456412	686897	601302	104687	645555	762312	727725	912045	1060691	707620	1510513	691169	965905	744125	1180260	557464	995547
																		4.78519	318714	192027	78502	194991	146443	291875	605274	880586	339841	591174	101099	554763	762172	1355643	904569	1219577	834573	417276	1049008	978298	698385	1109316	1659751	1112531
																		4.81811	138707	270066	122155	277657	296928	243662	735590	1159480	396270	574643	96660	561338	763753	707340	900662	1493512	774691	1312140	1081407	954927	516573	1081916	522892	518348
																		4.85106	358712	244368	233673	215652	217347	323043	569257	1469876	815577	764005	97364	799512	751112	715933	1161897	1308591	570770	897914	1738282	949251	514249	1065933	328174	758869
																		4.88402	235760	225615	139160	155996	142071	326713	598796	554332	1665872	682765	94476	694451	574737	766201	812699	1113062	1007471	980893	620340	947375	551458	1049783	582699	1128835
																		4.91691	165792	189148	104864	172735	220525	207549	528746	1680816	805913	553680	95820	650021	485529	763475	820219	1150902	800933	262855	1366795	956902	656296	1043228	301845	622894
																		4.94982	222581	306051	67412	212359	151229	250698	773186	649235	837709	719015	98878	717397	550151	756450	818250	1174310	793545	341929	633340	962202	576010	1045719	306677	1376399
																		4.98272	180267	282426	94654	187509	146740	477271	369164	885338	656880	779687	95410	441387	586375	1003289	647379	1681867	693645	1388229	1236607	973089	660800	1024172	280873	1997711
																		5.01566	300273	205947	351386	256173	144117	245987	1113101	701576	469315	672201	92693	704205	432849	461688	874897	1066007	631484	714037	1047263	950806	676237	974506	275949	1055031
																		5.04857	177406	185104	165825	268746	151561	223611	597608	2024334	1602102	532222	83680	614349	421462	828192	1161913	948082	576375	536834	603944	976430	1215834	1070831	345994	897281
																		5.0815	222306	654228	184516	219055	148783	362303	771705	619035	717827	557275	102223	626853	659627	826798	965410	1136267	593880	1224401	1236248	959675	821220	910757	469908	851246
																		5.11443	310619	513763	192215	185324	127968	378747	574012	870384	1149740	703045	49820	612398	1284762	830902	1373644	1503228	589356	220715	1202028	961315	1020699	871281	435575	1723351
																		5.14736	144027	498194	363992	270003	185712	239364	658763	1133481	987975	617099	164164	562136	636758	972877	722072	1016441	573900	724356	697635	964257	638686	832871	391137	1200099
																		5.18039	202816	117277	347518	157092	161912	549085	1345197	852202	1060023	623633	144292	564814	529012	1049186	951770	987193	578698	1155661	1355074	960100	575412	818638	410110	820819
																		5.21329	141496	222589	179443	278682	154418	695509	826924	840587	557431	753518	211445	547689	447952	933479	1231613	1061934	568619	615938	1143512	948175	595066	803510	399017	1107404
																		5.26478	242119	130278	174903	272814	149924	327672	573421	947947	691698	570199	287989	574039	474601	292685	1263283	1198786	569880	348020	1093326	1038291	558122	827081	433197	1097432
																		5.29773	150588	196456	342744	667057	152921	367527	394256	1163015	545542	671777	147441	586197	772054	288695	1131590	1088482	565349	603554	699492	985361	566553	815285	505329	1061780
																		5.33231	416681	166096	94180	362521	153580	367925	362922	1144421	616177	693613	312553	469065	751961	277958	1114464	1523634	566688	1380162	699519	973842	561176	819464	1885481	681117
																		5.36531	271445	579380	134781	246557	149684	395966	396234	1180353	1765064	853825	459479	468832	733548	353570	1091166	1188793	550625	1266590	737318	970446	568927	785160	697296	1130429
																		5.39832	263737	425152	55346	305166	142476	369895	374936	846539	1097219	636619	545220	502107	729378	290719	1130394	1117870	537141	758177	705263	969066	557853	934581	664462	1351183
																		5.43118	396174	127569	158193	311750	136631	244108	361545	679204	1155645	728895	405590	543472	718575	300949	1024748	1138338	538153	712182	646854	382166	524310	920858	1046941	852722
																		5.46411	244442	206350	99213	362218	142945	341032	514695	720218	452355	1200365	459091	532505	643584	334032	1118403	1339573	517011	697108	657745	731120	404187	1516071	459347	571021
																		5.49701	296473	226643	82119	135135	136168	597600	660667	958810	483669	579366	672604	576036	643578	335392	1076346	1281149	506655	313656	911831	394624	541928	613961	229863	1114323
																		5.52993	335674	201646	403250	339006	121925	336268	651575	948476	664947	531431	401478	596703	700616	328348	1096187	949458	508245	736800	833399	482097	574832	936247	610835	1115869
																		5.56281	474620	161617	162571	267963	123767	163693	658101	908147	820617	659385	417315	608349	685209	322208	1088057	1193206	489889	716947	825636	565914	586054	836260	1135318	1184349
																		5.59577	290088	190210	319576	209312	123781	262661	648244	915543	853210	478077	529464	529965	843946	303124	1050081	998794	499063	705365	948801	792503	499267	1185932	890665	1175169
																		5.62869	328702	140789	78809	205928	122052	342705	698832	900147	669583	484130	505514	526075	749092	301066	1115103	1649935	496009	687326	914202	844900	860910	356641	608487	1244406
																		5.66167	222681	122549	164248	164496	118395	467443	701642	884073	744506	392987	411894	515717	672332	293919	1095788	1443153	493309	680975	937736	876941	438191	603741	699160	1249517
																		5.69461	301875	170484	167527	255617	127563	1215198	685095	924984	463046	391277	335795	455653	720962	291098	1089349	1145007	494267	686592	927161	857845	490436	751242	759863	1248151
																		5.72762	250710	208686	172540	330557	128506	1103298	682588	895882	564007	813740	318790	391664	813750	493275	1032279	1020933	490466	693320	946669	882399	560591	738344	444766	1219555
																		5.76052	305658	125323	142877	207214	127417	304373	639980	886470	467050	411634	474775	290505	765305	630758	1069095	1126260	584082	742704	940310	1062588	753614	769059	443520	1194547
																		5.79347	291565	162956	138413	281114	122389	288970	627088	870199	898479	413780	370540	481792	725292	683013	1064037	1097373	567015	729113	950746	1064168	479334	734973	447403	1101699
																		5.82654	267356	169498	173586	160960	114202	206954	590215	877511	810172	481424	701682	357609	701660	1090359	1063588	1076668	534349	738175	889312	1121489	473381	759102	548828	993369
																		5.85947	125811	162955	126363	200043	102517	146373	591114	869318	953805	892850	407885	526400	673653	1319395	990902	1036122	531319	752161	881167	1049921	618619	737747	541785	917090
																		5.89241	146574	381541	123351	357772	90321	156818	351974	847458	859687	430108	912719	804195	652590	890560	988299	1064975	524960	745638	1069071	1008841	600325	725184	568959	898287
																		5.92539	258459	184238	208544	164752	97638	171539	287998	846901	921116	806579	809236	410340	631094	911297	1041077	1071168	437964	756320	790112	1011883	602516	733192	585493	860168
																		5.95835	252463	190762	143304	284709	104059	297875	348428	842476	693558	792400	368545	425243	613164	603883	1070951	1056914	439564	733244	768439	590519	736341	850389	547312	853957
																		5.9913	155121	259157	150632	580048	106299	308096	744963	865948	615410	938999	635845	582390	593294	676363	1048619	1061084	434641	746012	1049343	750518	860750	854355	570750	816345
																		6.02438	303065	174251	366322	248156	98635	307571	452997	844955	592171	841544	723894	512716	581910	670207	1056764	1051408	552493	674004	733048	646841	885541	869493	565843	848841
																		6.0573	170644	203959	356480	213599	154694	238769	492084	843365	655033	378637	652213	569556	570164	669356	1026687	1109540	526615	938900	1131402	1280578	876557	645816	550195	822650
																		6.09027	152494	252268	321729	221856	182885	300232	431343	849087	587352	557203	447451	629843	485475	666778	1062592	1094157	510088	1056425	749441	989035	855021	638824	573199	802626
																		6.12318	123758	281587	94877	221830	176418	209580	675271	834377	1047754	725103	576381	598610	493278	657296	1118912	1085917	506240	1030788	943862	771901	870385	770064	559768	783282
																		6.15616	136464	272651	114587	199149	195865	375917	492573	835190	692998	863930	628853	582063	476539	696192	1055899	1081785	507622	1046101	1005388	931147	876114	791912	382975	782385
																		6.18918	143286	241785	101973	168475	142450	281784	626150	838656	665595	862075	326084	550565	474039	682072	1071469	1067744	506526	988653	978434	374837	873660	792055	435077	786981
																		6.22215	133923	141121	100118	176724	263139	299767	435597	885844	1620202	794702	709151	524405	479355	821306	1004571	1062562	504311	1004467	994551	834779	900598	641829	814979	790481
																		6.25507	163377	262090	111195	207664	206785	169500	412936	882643	498236	767577	322507	497996	469540	867452	1005933	936030	509772	975174	979379	782160	910855	749634	559316	767724
																		6.30659	186776	318895	209431	143476	185698	162713	668312	864093	1453079	750354	628637	476651	478476	624194	953232	1438176	497274	900361	960739	844988	858155	745333	924313	785063
																		6.33953	226565	154618	164525	186483	236566	446569	429698	863788	779457	727294	419362	470860	477949	596816	951133	1519183	495280	846212	914785	783506	854542	1194214	630034	776746
																		6.37241	232246	296751	83581	252892	188078	156175	408675	886806	843107	726062	536771	475860	466870	585672	924498	1420459	494275	855354	639106	521527	836654	1191400	716935	736333
																		6.40538	230566	254662	138889	155449	266182	317922	410485	837218	691645	706480	566703	459451	477951	569376	915108	1510024	493338	828731	1044055	512070	825058	1147832	681568	717584
																		6.43835	239832	189693	150857	240356	342621	275028	392695	845536	746830	710160	369581	477721	449833	581964	922265	1608825	598951	759583	885514	710232	830634	1113700	539417	689462
																		6.47131	224350	248089	125745	186222	222618	357818	359124	839613	1277684	703587	432553	463676	489008	584963	919619	1454862	708218	734987	975649	840076	818619	1172133	656398	684774
																		6.50424	224786	182121	123444	170303	192164	255030	357229	841858	600799	690492	560016	457817	470684	582663	984621	1508026	794855	707232	680981	475798	842488	1151267	659217	689503
																		6.53714	206882	333921	128420	125536	162492	225815	344889	832296	1232361	726260	513752	417137	445651	575496	1016759	1058663	1936722	680170	818386	927342	828242	1147147	553648	697910
																		6.57008	198158	163869	287482	173543	168202	160460	353372	809006	570038	605683	501806	540967	436811	594532	985051	1438771	817823	670237	785631	922162	836842	1127186	441650	678745
																		6.603	192860	331391	150553	296122	220346	172041	318117	824766	808706	657317	326467	338440	434371	710451	968243	1556892	785190	752400	625980	794433	688663	1112173	546883	782917
																		6.63592	212927	274806	161719	254347	331098	280627	305365	803668	739133	665496	386859	468431	430089	1082141	952210	932058	796717	666895	905924	1291218	742973	755939	428210	709004
																		6.66891	203089	436380	113984	218690	111715	237032	298179	794486	395257	647454	596438	406166	428118	720362	954060	1479618	865106	627353	1375628	1379410	737332	1668862	1351014	692567
																		6.70189	182985	325176	121702	153006	156398	241270	321867	810826	468950	642845	435750	316063	416955	1375497	1011686	1913417	871833	602853	475918	1715305	728809	480507	556591	670144
																		6.73483	177592	167277	153347	269080	117408	238522	344628	776634	443635	702371	418278	586305	413919	772514	1008230	1295015	505806	570171	894516	838891	629332	561607	541155	589773
																		6.76776	195883	155274	92720	306198	217221	197607	310573	780421	458277	731560	406914	362611	404185	532828	976431	1087103	686152	590194	363538	600336	648361	1058959	503171	590354
																		6.80062	206016	298027	118255	133917	232407	226271	294731	721579	467841	549284	405728	498492	375439	736966	954110	1066870	676299	552405	647340	408598	650962	574200	604534	595064
																		6.83354	210736	297933	149594	143356	356053	218006	283102	920843	468708	574102	409462	658157	398126	727715	956557	1082956	761436	547197	560374	967993	650517	1391776	1174638	589619
																		6.86647	242512	288119	91141	134007	206311	223202	256297	477637	457859	787465	456805	493223	387670	728981	925378	1065317	665588	518388	642581	978957	645487	1472492	593890	611570
																		6.8994	237429	292719	93502	133274	223320	378306	237937	795051	456932	608585	419491	692247	386149	742537	945259	1084039	916877	495975	631079	629858	638889	1481907	492227	587349
																		6.93235	239322	164610	109542	126311	161153	294603	227096	658310	563821	578481	414104	533519	386559	708984	936770	1008416	415348	475082	1270090	536483	635325	1495837	698448	591325
																		6.96535	246013	278061	108733	116676	213513	702470	243982	738984	519881	550291	412917	611099	382983	709867	918466	1159636	423491	481464	709749	734197	637945	1471150	473706	573209
																		6.99828	233328	315680	183124	211531	243984	453163	265641	456103	516156	613219	403970	607180	378227	1232900	918153	960075	419582	441298	669116	432936	533755	1470044	651739	558549
																		7.03124	229943	333404	158908	173584	200603	363504	267593	455299	504282	534598	402188	593167	388804	1586501	1000360	837228	605014	400577	1111419	1079324	435906	1462266	533098	525274
																		7.06413	219936	230416	407233	195327	165212	455217	262850	731304	511868	893805	398948	590801	385450	1632248	1116589	700242	854536	407961	931051	555796	517144	1491246	510525	528342
																		7.09707	255378	167053	103714	541034	145230	232784	242214	899657	650206	977894	403186	540713	379449	1654761	1105301	1318420	990224	430972	806433	403809	691316	1467153	228802	681370
																		7.13003	226683	372818	102057	292203	199410	176484	228517	935778	564359	834750	399182	522757	370649	1637344	1113392	2512539	508068	385381	936466	1047190	728744	1498088	420226	413671
																		7.16302	217969	316444	132360	109490	167222	256254	216964	867582	486620	838309	400838	520589	377886	1639694	1102360	2433524	511431	378410	782930	1098896	837168	1455035	515823	689470
																		7.19595	199622	158185	360480	138385	173890	311174	196784	1122055	482656	570267	436112	517047	364392	1686837	1139814	860416	394204	383593	1113545	1086430	533230	1491826	579278	403042
																		7.2289	184545	696948	371224	188319	208016	393951	187255	529902	489017	881400	282793	507766	362860	1681812	1106663	872180	505299	375038	727798	866933	322594	1443864	443610	538366
																		7.26186	175987	399336	119008	185345	204617	192204	186662	632367	480026	758352	377070	486387	355047	1650192	1091017	1657987	387229	346429	754356	753869	743926	1462884	428809	600773
																		7.29477	172378	175897	310348	273439	207427	544957	174358	709129	487739	998948	522624	471459	354253	1663626	1093330	1207942	741572	327733	769666	1813670	430785	1440534	453134	736003
																		7.34634	180566	206899	157864	175522	211956	485400	159079	825638	470058	639870	280755	451152	356608	1655933	1072140	1108323	591766	303584	752115	485586	361093	1414623	892729	925251
																		7.37929	506467	275232	108405	180987	205956	179407	154459	819632	479143	698025	333042	461753	379441	1647744	1073913	1123047	1037341	288695	762131	760525	357282	1390081	890748	932169
																		7.4122	193101	319816	58610	133911	201667	352066	155015	806501	486234	663244	301837	498759	349370	1633462	1065602	1182320	1127919	291985	752762	358054	349472	1424500	901443	863682
																		7.44506	186678	246262	133315	164451	207712	216589	155097	843685	476576	942814	308173	495937	346622	1686185	1074945	1207527	992181	295626	1143886	601970	559508	1411987	891499	583983
																		7.47799	246286	190821	103289	158501	211148	178711	152344	859472	466458	547454	303700	494064	399010	1612491	1082486	1207024	671730	283436	833379	564901	717991	1390429	875988	746784
																		7.51093	134357	147215	247533	151460	209653	261090	144896	851514	628310	755031	323889	478986	350877	1574126	1075452	1211326	649339	257487	726344	231568	555310	1344134	892658	1756459
																		7.54386	200826	150764	102487	203115	209522	324890	141059	828293	583632	558404	458773	456724	307854	603061	1100815	1100423	721027	46175	634286	249880	786364	1301426	901295	1750128
																		7.57684	257708	318721	129168	171103	213329	222392	154163	829665	509507	685838	561142	486519	300403	1570418	540886	723757	531122	76070	925587	250120	306501	1293379	916790	1727400
																		7.60977	264738	279637	145273	266793	126173	252245	163943	824453	532085	823971	563860	524834	530363	1470856	547998	727715	776695	160228	952680	256996	298383	1296571	890882	1763899
																		7.64268	366708	285693	140583	263797	125331	401705	169494	856687	543010	531916	585109	1118980	529344	697787	1071699	1141700	434975	495949	1166611	247331	294610	1262226	890516	1762153
																		7.67559	127398	176284	130094	185215	132269	256802	242757	796996	553732	687166	577689	255685	456992	1181329	366237	786882	802191	867507	1140104	240891	296232	1254133	887358	1783714
																		7.70856	313606	249661	168390	153798	126930	225675	261425	754918	527306	594621	574692	540672	302311	1036944	992402	746865	942512	231321	1048876	243063	293772	1232218	914203	1783552
																		7.7415	264175	256512	106880	203470	132876	217811	251637	736806	553752	657284	560665	414897	323554	1254135	963209	691904	620870	937082	1186439	233013	285745	420601	884279	1791766
																		7.77449	316862	545197	130537	138703	132471	163721	682626	696725	546156	604413	434769	436621	497895	703095	702096	681373	754336	853477	1133989	225764	291766	590403	918743	1776325
																		7.80758	335258	175317	147761	233713	123606	187390	594396	662203	542539	607921	474377	372595	504871	992317	1092627	1622569	541714	219053	711492	227527	296460	736659	916667	1824393
																		7.84062	171172	214662	123085	134543	132592	145308	632701	639290	536686	592531	389120	415495	495498	1429611	530512	1697613	539735	359884	1028010	701986	290861	742887	972721	1831178
																		7.87373	232231	283129	177520	266513	100876	91504	397009	667870	524986	603863	583139	427387	486340	1539735	568193	1695997	596291	424110	714740	859984	365013	754229	883774	1801091
																		7.90666	181223	326962	95757	165858	93111	150632	553066	657732	645641	583499	439284	427264	473817	1539858	813745	1688662	571113	439094	315451	895700	363992	797054	873842	1814869
																		7.93969	125650	255181	132207	229660	88950	275939	731771	640931	497592	629870	474806	511505	462158	1556727	937175	1357119	619014	354688	498051	471486	359163	298187	862116	1827672
																		7.97257	212827	200091	101894	239244	85154	303900	927328	626674	487761	615869	630364	508636	459295	1556861	946665	732035	688678	395323	1152499	708457	358474	318420	829727	1829535
																		8.00546	206622	176701	122702	211329	87033	282260	760864	602471	479856	597132	433021	589877	453369	1529628	864873	1286219	622212	318036	694099	396584	328540	366956	826464	1819487
																		8.03837	206002	218687	70870	302443	90092	328767	520935	614749	471218	584978	1159606	339878	464808	1113177	1146318	691614	597544	398805	913301	458437	360695	349706	820503	1750095
																		8.07127	172654	178433	64576	196681	87956	525781	846474	580110	471190	582769	350300	517274	451849	1005012	1159903	878859	598930	739205	850970	392400	331928	351719	749785	1680155
																		8.10421	204452	497593	126725	145604	95116	230613	687185	551372	497520	570381	647493	266372	443694	740339	1149375	1282511	752073	618862	682331	378395	334351	339139	738631	1707973
																		8.13715	265933	140989	113541	253357	86590	292350	504126	410740	472815	569755	454057	496151	458063	2216460	1137234	957113	1199845	357198	933277	380531	333898	524941	741665	1701036
																		8.1701	263268	187133	94602	209449	95341	112546	756117	412874	470071	596383	683741	580179	470076	2130376	1147506	1292123	653916	426751	969213	847409	330058	594084	695398	1654231
																		8.20313	205883	273941	93216	300185	123414	211906	878208	661825	463281	587679	644682	332398	459171	802724	1980671	1097045	874787	389832	873016	562675	328533	952459	672039	1646359
																		8.23604	419928	359221	82154	160070	134809	285657	1140817	486870	455664	572917	627717	336805	451399	1328143	990851	1126214	775579	1786929	866658	749578	329864	392639	652703	1680049
																		8.26899	193252	223278	114920	244025	135615	189226	759745	533601	582198	570747	633476	320627	461306	1266484	828669	1085975	946464	1758689	758450	511139	357931	743067	657244	1657464
																		8.30186	293251	177722	66446	336907	115493	213467	640287	527660	464964	568710	601182	342379	481750	1273945	729791	965356	904718	1760130	816592	1113019	359390	751388	632894	1812586
																		8.33486	177404	388199	64157	122452	121769	72752	421232	584690	428979	556896	585483	358818	465161	1380137	788964	1029653	339091	1263906	775733	961757	360932	740678	618225	1946513
																		8.38638	298215	172478	57413	242153	121870	230365	687266	590284	396009	592625	369558	327884	435997	873181	1023222	954205	1132019	1025439	786493	930419	358925	592601	810721	1817972
																		8.41933	205358	263730	97637	241880	118775	162878	495121	917688	398292	442969	499370	404308	442551	833508	864029	941155	799700	983322	780331	835144	360573	530814	708603	2201770
																		8.45242	232440	571295	93668	182077	164782	160015	506567	724936	381165	662492	721583	388429	358114	838543	853841	970859	668022	956950	743605	728611	365002	579156	704737	2252240
																		8.48534	470286	305020	82225	271075	144497	259211	895963	735130	383153	546588	419811	336258	337202	880481	1353676	955421	818207	991219	687678	368448	367240	580245	675920	2250680
																		8.51822	273416	226483	93121	559749	234633	167381	881660	615705	385841	583906	653719	1135394	329321	812451	1475727	949538	710601	999827	696204	584475	359315	620675	658463	2223700
																		8.55119	194308	198004	94928	154862	141303	193998	581607	969764	375323	551025	347480	350090	246090	567048	1404316	958051	517032	1001819	741289	586343	360412	610406	641352	2075933
																		8.58413	234216	308926	97492	208897	239825	222862	675855	931220	364905	542226	635047	470865	314174	740379	1307833	953383	652617	1002861	742411	410546	364125	600658	614993	2010174
																		8.61708	363088	531477	96504	204131	410215	239556	685415	888016	365928	797839	465769	455094	283154	576472	1806834	948085	531015	1055069	732067	681791	362724	587789	608463	2038673
																		8.64997	700484	544235	100167	172808	175217	165682	921523	903296	366543	507153	356109	407308	278986	1007674	1791641	930465	636573	1031314	718959	697026	363989	560846	589929	1966025
																		8.68292	195253	233778	121689	306911	217719	246904	936283	868011	357060	708587	444573	281860	262886	974354	1717480	908849	654981	1045609	700619	716581	363535	561797	578801	1934406
																		8.71589	186296	225795	113831	236022	158670	437504	829139	786231	355803	610574	385272	426094	256940	952735	1701142	995079	647785	1068673	705962	660753	359738	539043	573964	1939841
																		8.7488	127026	225207	113598	237884	229820	217295	814606	776313	352012	562798	422252	932033	255530	715677	1661478	1571152	662863	1066427	700901	642266	361674	540135	553974	1939355
																		8.78174	220326	272492	127016	148431	282324	159545	801324	752850	357042	691346	385702	346937	245693	1147406	1786923	1508607	631912	1205143	634570	716376	364899	512993	531066	1970234
																		8.81463	197661	406344	124384	285580	528198	366342	776394	747169	452148	583359	493545	399352	248443	929660	1801160	1456712	629583	985042	679848	713456	356417	537198	526351	1953258
																		8.84756	282084	240822	127895	206894	123084	416592	753775	728416	413298	490916	310363	426392	240550	961178	1741976	1060040	632844	983217	663617	411870	356618	529109	503351	1956535
																		8.88046	195649	309372	111464	229815	165491	313220	749904	720755	406991	650058	525504	718920	234046	918717	1739525	776744	629614	990059	743645	659247	349805	510730	481601	1935658
																		8.91342	225916	206203	104099	154644	274156	404700	717370	685336	393994	754512	1435699	712845	223172	1088172	1090666	892584	566032	971045	734018	393155	350214	519674	471764	1926733
																		8.94632	294639	165288	108339	263989	176667	184471	739365	658372	396595	843013	553343	499383	218864	1158403	1104444	1430174	572500	979659	726541	450351	357136	526468	472976	1889710
																		8.97927	185004	162829	132324	205424	314939	253513	662581	616513	388175	773493	392531	1148192	240831	1176746	1101557	955193	563086	911388	707270	804045	355824	510562	469703	1844736
																		9.01223	194895	166616	123775	318566	255338	415877	741128	569663	394726	933121	582047	1179775	229200	648899	1065793	1103914	552248	943365	718661	518674	345211	511151	456610	1266069
																		9.04518	219439	262015	126919	270332	353458	217914	728953	696236	383944	904815	591148	1132525	208570	1224064	1074936	1064685	536622	931790	706528	553359	415231	437816	442688	855763
																		9.07813	339116	163064	126441	213534	204716	191548	732374	651455	383254	903627	552590	897557	207088	1251364	1019475	1010082	533000	930222	706018	773768	727158	368760	432149	447544
																		9.1111	309042	564999	112839	131968	394483	180927	734500	627246	382738	910170	533901	1484798	203867	1254698	1002216	1478529	540227	891194	687015	671639	383770	355547	422289	506584
																		9.14403	197213	383104	132385	218843	121655	71471	646199	726285	372246	892432	378301	1556234	340202	1254596	1216801	1009611	517640	896000	686574	591695	983919	357404	406663	813818
																		9.17698	329412	177561	141831	136840	197798	197202	600353	477559	336176	889999	278167	1428888	330999	1265554	939283	861712	539794	892403	606785	679745	582473	325495	404015	951196
																		9.20985	286203	283721	107503	180665	191642	252516	537026	566766	331014	907592	383896	1405833	322198	1249942	608156	1330751	541866	895123	708535	605046	676873	340722	414043	485694
																		9.24277	432794	306160	103632	192995	221317	332212	538650	739190	350375	548043	305392	1398665	313430	653113	747376	1344826	543331	975655	710462	639437	607434	339809	381912	728605
																		9.27568	327760	200962	100729	163739	390059	289988	533892	666337	328838	815651	375711	610400	305192	1068659	612487	872822	1013618	971960	692637	832220	676622	312089	319857	2118922
																		9.30863	227124	357150	95121	164215	251973	296660	526944	476959	320081	780850	258179	544920	301998	1099139	369999	700769	697174	962670	638436	1707325	470584	311522	311951	2589822
																		9.34156	214638	332357	91200	280031	157402	354666	521464	739159	287511	619900	418817	378128	299775	1002842	784045	1398639	691644	957619	773276	492593	447119	271306	295159	2455125
																		9.37448	292763	331617	92908	292144	207149	279108	525363	791146	339284	587324	532477	401190	297527	989350	516298	1147789	657387	973985	619506	489288	379341	271597	294420	2393048
																		9.42621	156949	183883	158100	225457	249718	221700	500851	1015011	309899	607221	545832	1084526	295530	961057	704344	1119252	655461	1049553	745824	461586	691637	264976	294237	2543562
																		9.45915	178029	449496	170416	265028	289720	327549	505040	1034935	308042	618728	532726	1120087	322383	868864	882353	1362038	1029758	1008862	647026	382310	326304	239894	284801	2317195
																		9.49211	196314	259278	195154	285620	301197	155597	499655	995222	298938	599174	541983	1127628	329787	949057	491208	1222587	596649	1014159	689119	393495	454387	790483	282414	2324973
																		9.52504	192326	168353	123555	295050	318453	241530	496792	812319	293393	674485	533778	563183	319630	1648452	448384	1065978	511513	987569	593792	961487	598302	672513	279399	2363032
																		9.55802	210255	238118	176662	293462	247857	231954	504491	735700	271025	579244	548604	589803	315501	1604711	487155	1051032	592696	921650	456654	333596	551520	814556	273367	467360
																		9.59094	197306	172918	131524	147842	286471	207320	560798	742917	265974	557397	548872	514131	311416	1633544	617507	882124	942000	929859	747986	1610208	586739	2047280	276826	2515002
																		9.62386	291832	282546	99869	241231	314926	183377	514845	717982	269416	514232	529656	724670	314010	828176	530288	874297	870735	931753	1944977	811146	554147	1744080	269006	1226999
																		9.6568	253405	157077	149489	164747	227360	168503	481787	735473	269104	766044	508375	598487	293810	1440624	1005468	870590	616685	932655	601414	575282	591312	1724892	259348	1245350
																		9.68983	261358	175732	142519	289438	147921	158755	478256	601681	269895	594147	364551	505795	276183	672413	1078288	864987	606110	928147	568118	605609	552769	1755694	260409	1149732
																		9.72272	217700	258559	189585	201116	192057	512944	464689	646441	234283	543394	371595	466331	265912	754853	580349	859866	566838	941057	669065	513234	544156	833561	252205	1099366
																		9.75565	293443	287571	102508	387678	240014	289541	429562	994863	232848	584947	317729	439719	245993	591861	689441	852090	1109568	944042	660301	684600	547364	1940248	252153	1113701
																		9.78861	305450	184961	121473	219097	262059	366000	762293	849222	230425	786476	298925	719493	236449	1451126	586351	908197	405446	942538	631522	1009942	554104	2078267	251014	1065356
																		9.82151	202004	334490	146509	120978	262777	310580	490826	869053	231033	642469	245933	1508104	231893	1075725	918522	880926	418276	924939	747466	816388	542004	2138485	252888	1400641
																		9.8544	612616	284497	131248	207939	249978	314850	467331	583410	230038	582591	328029	1472131	227531	979478	745852	879788	575875	909941	690938	836788	541936	2039146	240194	1405314
																		9.88728	433834	324974	131626	242721	242748	200203	769108	711289	241364	747163	461281	1441297	215568	651139	690641	866085	790752	907989	659641	1622097	549109	2065186	234024	606187
																		9.92029	143388	261791	179412	250803	226966	292597	573876	959676	223962	874225	290816	1309541	208947	654978	402615	856306	789131	905196	826992	660794	547302	2027802	229041	597540
																		9.95326	348570	203684	123855	184465	224222	316345	476939	913922	264633	732902	539698	1362534	204694	976018	786130	827686	773658	904944	971839	912850	554844	1793540	236262	673254
																		9.98614	257759	282149	303156	157589	223127	307265	431940	774519	229778	810025	542713	1321290	198287	1031026	951091	807774	789335	914832	960721	1218979	560647	2079889	216158	953303
																		10.0191	233548	208191	124636	161394	224914	279961	422346	603501	227152	803760	403353	1300436	192047	962610	826500	892796	773439	910989	950579	695616	516375	2028239	213950	349226
																		10.0521	301055	259855	100881	223848	228988	233008	818114	675156	223766	659984	549133	1257454	185428	547999	792562	865635	821513	913911	793873	756466	508128	2005149	210830	699808
																		10.0851	433611	561107	110222	139823	223651	278773	558066	829606	214916	550625	480321	1224492	183274	479986	793192	879872	755580	908748	542861	499697	515992	1991114	207980	771032
																		10.118	287827	461333	194163	267623	227433	419027	652374	810423	214023	805572	579171	1178643	174009	2007165	783437	842777	748880	899340	776834	602130	537330	1976086	215150	621607
																		10.1509	163443	225929	118593	246395	202997	167772	701712	785243	210162	519609	684173	1167751	232349	1965884	502004	817451	727453	859864	718064	350476	528075	1967247	209999	651839
																		10.1838	171410	328306	132417	277427	184907	157899	913969	790441	294792	562868	556684	1162908	199804	1072730	489009	821284	719786	856734	673894	1035814	530308	1942553	207255	610533
																		10.2167	241255	185520	129065	543204	173903	240342	614897	748394	399374	546524	596312	1066155	200859	1054730	514348	812452	705291	856502	654203	1010898	556419	1971139	205704	623436
																		10.2497	248281	293027	145431	188514	171038	206537	657711	749688	338103	503402	260532	1138095	204493	1017008	922243	796578	724214	882205	601434	925192	607131	1952345	195625	714347
																		10.2827	134364	182284	102275	306942	171615	217094	624412	786849	380345	562586	472276	1102942	209103	1003668	890971	796206	660870	858576	456051	895055	376373	1914999	196226	698851
																		10.3156	258100	289794	160921	210586	165610	325147	613472	734376	431905	643641	564223	1116925	210460	873422	1038277	1064604	874566	433846	446292	1072701	418790	1901795	196202	908639
																		10.3485	323862	147053	127460	216551	133504	229987	598183	709068	578490	951663	271770	1130898	208888	758646	1035860	941589	777444	496011	518637	1087755	766876	1901006	193435	892601
																		10.3815	278291	151017	201137	104139	86992	271593	592983	679643	473547	828671	446561	1030055	224769	782525	1030169	941942	727155	452955	456921	331822	463127	1905702	195821	872287
																		10.4144	326449	264527	109491	288800	83173	271555	528848	607316	581093	599328	536248	1112400	208722	1089657	1024635	924972	647959	711797	898624	480227	612075	1876416	194281	886958
																		10.4659	259193	229999	174917	116189	79035	333139	552801	575349	644164	771535	490649	1088051	194201	668177	1044480	957907	670073	485407	1339450	939774	456827	1888858	188315	836653
																		10.4988	175988	716925	129352	171069	67934	468948	841359	546275	566358	742610	450734	1094768	190407	845458	1036633	967027	506454	459065	1322985	409873	639853	1865813	186293	841266
																		10.5318	163645	338788	112133	145523	69525	163564	622100	542427	598364	727801	496324	1094578	417660	1282597	1028623	960957	484851	473460	792849	651446	460136	1853545	186818	529449
																		10.5647	228240	220822	277906	215944	71351	219019	838135	513428	438014	705207	262248	1051885	280332	1490564	1039968	562523	812519	457554	430631	531654	452566	1875256	183577	707542
																		10.5976	232908	332166	163685	312591	97753	185379	529246	502839	370672	807603	240300	1029039	249813	483315	368764	1160111	711197	536358	419700	948670	549543	1845853	165266	728664
																		10.6306	250705	241597	119001	170552	88376	460727	542223	479203	385847	834857	478290	980516	327667	508600	963856	716306	1030553	693237	772637	665186	522409	1821238	198268	492630
																		10.6635	194002	611528	248439	186468	121250	188802	621698	513384	1270863	819573	187738	264931	365388	544715	479642	1011669	710509	740918	596474	721970	503667	1830509	194557	1162260
																		10.6965	176966	634725	226205	145387	113873	246651	781159	482627	444520	814512	399550	296818	380944	1130019	860628	1151917	715432	804842	478382	711074	491205	1815512	192945	604196
																		10.7294	230092	783352	239806	197766	154084	239748	952178	433452	389019	809577	509449	288457	274526	1099050	716435	600142	706476	551791	424042	714401	490296	1816626	190750	1137680
																		10.7624	94921	161780	96012	252087	164116	254849	435760	416257	809853	801353	412672	300115	392313	1245013	593817	625757	678807	535066	336952	709829	494366	1785339	190684	2329491
																		10.7954	222190	229251	121782	159063	166548	220439	891824	403936	242406	790041	456578	302010	393868	1160852	725193	669640	919127	1262291	816627	519930	490087	1750852	188768	578582
																		10.8284	629305	170319	182728	130159	149089	345894	526091	388073	766183	785389	334503	297225	419234	1161552	651376	909370	565146	583182	839444	417028	496016	1781622	184489	854204
																		10.8613	201513	228098	117902	254222	137483	180012	498767	400768	560794	792050	363495	311024	269537	1122128	789690	897065	629074	509597	668685	743013	496950	1725194	179049	704499
																		10.8943	202248	411120	198115	293390	121051	330754	740731	385034	402357	804718	1331259	277750	312875	1153004	585068	905364	1012859	1556535	875510	549446	501900	1730944	172950	1029011
																		10.9272	232575	174172	138431	203643	125190	311907	536895	390675	306605	792782	1271993	338946	563992	1125910	654553	908113	1079067	500886	911906	576355	500175	1716113	177500	653093
																		10.9601	290614	221119	98528	222293	132379	203294	464170	316713	483057	814842	572119	361578	541730	1149011	1086449	938634	1039556	694530	856501	679969	489129	1704984	183539	1074115
																		10.993	184875	353782	370166	235582	132719	226796	783332	317231	616805	591244	468566	374336	565830	1117659	688862	564181	1044363	1068639	1003639	542042	492234	1682142	180574	1147507
																		11.026	257981	285860	345620	266941	139690	201995	536685	542585	851979	506833	257141	306737	932369	1124145	634559	644268	1036692	1015088	493722	475886	493133	1642074	176742	1222287
																		11.0589	210329	297741	306878	158698	152536	275502	528147	622368	327244	546764	214477	286092	614417	1130618	734686	889611	633094	1101052	1044878	843466	473515	1630613	176538	1129912
																		11.0919	269155	300806	228368	175414	155721	363810	552407	576970	463383	634402	459597	426938	501539	981424	672266	989698	577073	566924	607968	362539	485261	1642520	168273	1411598
																		11.1248	300147	130086	120349	286226	146623	228387	565828	653396	414831	600662	1098678	257096	1334259	1000120	513917	915692	530615	562683	583045	466313	484651	1600275	167551	1420125
																		11.1577	245622	256619	118579	435225	146864	159605	549431	595716	388224	493418	392365	256360	823953	1016771	656409	381028	517945	469441	790440	526231	480337	1561263	167417	1492710
																		11.1907	303300	343276	105080	221357	141796	361527	563107	584630	380155	499971	373890	350234	415874	1022645	695371	1673754	474312	637972	726319	608998	489984	1562767	160883	1480296
																		11.2263	205329	428239	114319	162917	88943	259561	539743	532757	407342	416767	335810	373332	681231	985817	522650	1602181	801976	846627	881665	728573	359683	1533627	168194	1471301
																		11.2594	286709	185637	337764	339978	133313	192861	543430	557884	395044	509236	329436	232443	593338	962677	483391	1141445	682468	632895	786269	605972	531568	1506565	153310	1495334
																		11.2925	331824	219227	297852	244170	145606	238408	538393	780721	455656	708779	683572	403696	408851	975428	473723	943072	677203	686834	481631	493888	772309	1458114	155145	1493256
																		11.3254	172999	294782	247891	136796	148713	220138	534134	583700	687344	836622	276938	521505	771650	985797	361770	780272	644269	879089	562258	394884	489970	1388107	150934	1476663
																		11.3583	182292	351954	273415	210559	152731	364603	522790	517256	579026	532787	336833	541627	445912	957561	385370	1321941	804840	606443	455877	520106	356494	1361819	150401	1455041
																		11.3913	350414	305554	265672	151894	186957	225157	519725	434291	408509	661708	430340	508333	548376	951744	413109	786151	691433	748692	877607	636941	372939	1160359	146199	1449352
																		11.4244	316259	381711	66033	181947	172479	297488	554570	584334	597381	606527	183300	437179	383292	991705	235501	863270	800060	679987	878205	478218	482470	803245	146028	1407991
																		11.4574	186013	306653	60971	157880	170488	174147	544380	667238	461338	553900	857711	529914	755883	942291	237724	839795	543858	839346	949183	755369	540544	801119	149899	2014113
																		11.5092	288462	234849	188036	136463	170782	155633	702430	848520	410225	578735	296948	426395	642777	938054	230550	2189593	541765	697108	896824	347026	374496	781787	131897	664138
																		11.5422	168808	326395	192654	343992	166838	329862	515720	908857	394730	629344	370344	532422	359900	913422	232302	781762	780360	636577	899981	541675	443593	770749	136322	591536
																		11.5751	270553	460141	166458	300870	167385	294837	478217	846909	439517	1079683	178954	366730	349416	897980	225037	1431081	974661	708276	920444	339554	361813	750853	141955	628259
																		11.6082	205559	303628	317693	180148	173414	142153	692945	489899	415090	559417	407949	387517	346859	889428	231840	742291	932976	529335	437292	801310	529577	759719	150041	760711
																		11.6411	232441	200498	146520	151932	179247	311000	450774	316287	576788	677256	368123	378215	348404	877528	272046	1072319	951053	892606	703831	353813	367366	746585	147651	644595
																		11.6743	222410	246872	343630	296838	178976	157360	446651	446243	564596	611814	180668	365223	348742	1221549	900918	847261	940860	595180	461006	339253	569319	741454	145756	2514942
																		11.7072	175934	229739	347558	150125	166768	457459	592820	414535	445342	679976	220144	371184	337705	1256940	894782	893803	1074439	576792	533725	352932	499359	726134	138883	1783303
																		11.7402	282838	213532	127112	267935	135280	213430	795836	418495	439573	723765	244798	348891	338207	1319577	881230	726992	1053524	565179	469915	351055	333714	706366	137778	1755801
																		11.7732	279166	174699	171524	135877	108301	360802	444225	393761	512396	478260	344069	403954	336191	1281300	885224	1273922	1045749	570107	831131	807690	410918	696871	135598	1616477
																		11.8062	223143	133766	117929	173551	122024	153066	478057	389352	589450	788505	309017	410364	336797	1273012	853330	1288687	1058192	560159	550213	642207	435033	685382	133702	1644530
																		11.8392	298176	278417	198691	165065	102403	227062	657638	592596	951421	644516	316481	577652	334590	1284245	539996	1431895	974056	566681	687766	659764	712064	687452	126938	1622714
																		11.8722	245758	291018	206113	248396	163190	212450	666907	451553	885717	589121	306664	442973	332809	660717	791801	1419829	970650	521661	683509	439113	291035	663532	123611	1232241
																		11.9051	565502	260013	127203	165526	100421	311443	649664	444360	1011446	448504	323301	451651	326427	587405	650258	1429311	951088	518632	672973	380112	394289	660191	122573	1123198
																		11.9381	349864	255868	90443	238744	149529	325721	578696	417441	747724	339204	311170	623276	327712	627963	663921	1450943	441236	461074	911696	401749	500388	668560	121037	1264197
																		11.971	183838	396817	84092	263255	152875	468944	718444	412375	445990	620302	305038	523841	345215	484017	715082	1423281	867034	549021	830288	695307	443361	639186	119533	1286914
																		12.004	219377	238188	84640	247646	102969	117453	457934	359974	848446	735875	302594	514326	339713	278757	790114	1403245	557016	544272	412218	358895	650078	638866	113844	1286208
																		12.0369	233442	166521	70886	150483	115057	234318	569417	368260	551275	506451	373601	539567	342638	766462	993966	1389038	481768	533287	635297	310449	363894	631049	109174	1244147
																		12.0698	285263	149262	84944	280119	154705	324310	504617	351856	405907	454327	359490	417050	337352	777838	953688	1888349	748397	520201	786070	649291	610321	652206	107267	1266679
																		12.1028	264071	297177	109908	77162	154736	248248	804947	340213	527111	769117	470863	758576	338237	304750	1018753	1893621	491355	675012	573334	461967	1518291	650565	110334	472626
																		12.1357	170047	476550	197863	140070	121969	136885	468766	335900	698200	456658	234523	397906	422292	711296	784192	1840620	560682	693677	927444	820171	1404119	646024	103527	600273
																		12.1686	174414	264191	106959	235314	138157	261341	547385	331731	498563	744921	183778	419775	441936	453016	710465	1819696	1025107	619165	436545	1135974	1438563	645854	102182	1045918
																		12.2015	269830	140113	111035	210372	143656	209693	587251	332210	673119	584674	516169	637480	428531	535856	416209	760308	695016	623427	332832	626543	1496135	634877	99510	691060
																		12.2349	227215	303378	179612	322979	174608	249756	559467	320076	447809	757090	433403	596439	420748	1585722	675015	1264952	416191	618394	381131	699145	1502824	630070	96520	1082252
																		12.2679	188682	200246	107334	278057	360867	286470	436711	315016	390656	883890	351467	644337	428859	855477	565175	752147	576746	613309	329467	399341	1470586	629510	95755	868463
																		12.3008	186535	133760	79542	141515	169197	171626	1055351	305228	409539	662600	401227	574330	427006	550215	710201	685760	657926	582888	537218	437686	1421962	613304	96031	835530
																		12.3337	258429	373288	136132	152080	89963	260606	627873	325622	781655	642964	821494	608048	396769	430320	897186	733627	1398058	611816	620669	340811	1472204	599802	94553	810354
																		12.3666	172612	181106	126472	224746	279356	239173	844295	311159	466703	663452	431900	601595	411225	1254499	543974	676843	389112	605232	696151	594220	1389727	600935	134527	899007
																		12.3995	163599	229765	142317	135446	151263	136656	1048419	303972	455129	692086	351075	596589	412911	672247	507967	657654	748498	648013	582288	1448099	1429378	530892	138486	490459
																		12.4324	270590	254649	94683	120452	177769	213533	880329	293502	437569	430912	468911	590556	415804	1505760	488200	640902	525435	635941	1690177	527631	1459687	541287	116986	1270723
																		12.4654	129068	203248	82449	151142	160593	200741	578331	287459	437127	846163	208983	575026	416042	473988	757652	630071	485891	635648	442717	326677	1463708	512668	119548	1303420
																		12.4984	262441	496822	114116	301318	176890	140308	649038	275419	421610	609014	291991	559989	407355	443668	612010	613195	1524706	622210	456833	404356	1437181	448757	115648	1257358
																		12.5499	170087	158329	79206	257004	182584	139450	518901	250774	442849	563142	277124	553801	407382	681457	634524	821994	473980	615164	411542	885773	1348319	502235	142931	1394620
																		12.5828	246841	162013	61437	185742	206874	115260	655590	559777	426435	551055	332752	551353	406140	1090076	646723	959117	494379	656876	420511	860596	1427835	502384	94304	1318400
																		12.6158	415663	198426	125325	207643	325032	248001	798462	308522	426228	550029	258417	543155	402268	405461	1134096	1101299	426354	677941	823833	888842	1417284	499580	101516	1358387
																		12.6487	165453	203476	183486	131372	361909	232423	757133	414652	419850	545333	377883	524800	423455	642905	695991	766375	612594	704131	695616	917751	1406454	501127	83213	922335
																		12.6816	321608	589971	87256	160578	227691	225399	1028678	429248	418322	541957	392337	550004	414101	661215	767548	460569	398101	655466	703664	869310	1356791	497454	140385	541440
																		12.7145	128805	401219	93730	169227	124091	252758	675049	401425	414028	515304	375257	577179	417872	820147	1190447	730079	459759	712781	585785	407198	1380737	484693	336783	686971
																		12.7475	167869	480652	85304	173768	196060	195438	608326	492723	393436	532267	367888	535598	418460	698826	1249606	776565	609217	692194	360249	419796	1392421	491333	245006	996375
																		12.7804	168602	318047	76615	137342	205075	242327	666066	517754	392988	515661	261909	526830	424594	853047	1169930	734751	809467	629525	640187	329380	1344193	468466	542830	1080091
																		12.8133	137074	700286	66192	187953	188645	182536	653845	603400	397484	513739	206717	516035	428259	848423	1175275	733214	410464	617687	1210281	685085	1377397	471445	373291	847711
																		12.8463	250625	699686	87746	243264	328214	151919	657240	234419	408283	505239	176478	509157	303653	856709	1181678	728916	475710	629458	1244167	331695	1425452	479410	304786	579550
																		12.8792	140711	311308	131781	185139	313250	209167	636772	747162	413786	512734	334922	493139	471291	837296	1160317	735744	798373	616671	1207126	730085	1393241	457983	346884	584482
																		12.9122	160087	289882	96375	204627	370694	155776	633756	381217	443015	576909	300976	482822	463361	779230	1108886	739942	475652	759674	594639	891437	1387240	448370	261912	697554
																		12.9452	295122	231285	94960	140455	330114	180520	617421	615848	421147	380647	286180	459600	473688	782382	1097963	732619	654440	733033	585781	472299	1406172	438166	199000	692877
																		12.9781	196581	382025	121065	138192	301291	132991	625894	529752	409894	528740	283226	251147	477246	767920	1095306	899505	397275	714790	513046	360923	1365632	444364	434640	872273
																		13.011	220715	185437	37885	219209	159942	128238	628025	495666	402316	544761	357087	441368	479503	767481	1058558	711806	615682	618789	595167	663309	1365208	381132	290907	872948
																		13.044	331075	172957	143213	227935	238475	123622	595324	696177	394266	570832	340912	305366	477780	756208	1077336	685373	387457	602653	786644	460484	375981	466480	485680	856287
																		13.0769	341831	489198	111270	168393	284308	122216	710123	628934	391755	485211	337872	434017	499177	741632	1040822	583617	621632	598694	870113	711923	517146	436764	440560	860210
																		13.1098	185463	183805	145747	202858	212389	104020	784017	595639	389866	889721	323590	529372	500248	1106037	1050737	630411	361456	514684	448952	658227	319310	435803	651235	853064
																		13.1427	138447	326425	36254	158789	223787	123746	486914	540006	396174	594908	313633	175753	502446	1076815	1048054	709112	549653	514599	378866	418007	323741	458211	614363	841514
																		13.1757	149756	253249	109203	133449	479229	123471	467574	353628	389470	501125	296549	406645	521257	1082850	1058350	1386101	719270	515338	664798	653658	447942	451704	625805	868135
																		13.2086	148293	344209	82536	174612	113138	101816	619578	577571	396375	408624	380589	529938	470692	1070486	581699	1021185	897406	525148	646802	522812	342255	458656	607984	703909
																		13.2416	181839	182958	67253	209090	130331	86816	593880	621867	395354	683027	384442	800109	588961	1034618	642304	1581725	518557	571105	866647	516819	583175	453944	624861	940635
																		13.2746	471024	670651	133944	164981	192030	75807	600662	312173	391621	651458	369199	418975	683308	1017181	678983	1542810	896344	571842	589277	516354	427081	444992	635191	606513
																		13.3076	359519	421748	91166	187284	461683	89926	599762	597045	395984	614092	352980	696841	665934	1059195	860640	1565616	432109	568313	788622	574636	528258	431837	567635	469143
																		13.3407	150600	351996	146250	293243	486945	121439	502419	765100	340385	498603	198488	455984	661078	1033610	689817	1539462	455678	563994	1261914	621097	641403	439803	560709	919776
																		13.3737	163913	316013	110366	327990	338781	70573	708377	424845	371690	502114	238295	395707	636331	1029050	531180	1566797	533654	529318	1265672	685285	461558	447626	564089	787199
																		13.4067	176701	210415	66833	141021	174496	102606	806894	594975	388323	522942	142696	481871	632802	1015676	529036	1873595	352662	536706	1240427	412394	385667	445613	573519	624029
																		13.4397	146273	291244	119468	144007	267028	103987	404056	537723	377735	527823	132231	529889	610072	1015489	546049	979901	801828	521909	1191381	553660	758761	457970	319792	539894
																		13.4727	173704	303534	161059	126443	284362	114571	679108	337687	369438	528863	185297	443439	619822	994248	757055	657542	408211	531581	881586	575567	570805	437861	350238	2233202
																		13.5058	246260	194918	170108	184157	252985	128592	937546	299174	374793	529988	173265	491794	612293	994299	971304	1161197	511969	529729	546791	622260	366112	428456	610648	581042
																		13.5387	241290	358196	74276	270438	209178	149031	310738	274976	368930	399278	325319	739600	602593	988204	783824	1018956	680006	503364	543732	381887	554213	421672	441147	991247
																		13.5902	233634	193354	154356	142716	241792	184204	293373	296351	343558	519214	279141	661892	592077	974145	940937	1333688	209448	561739	400567	311156	355606	421994	419094	1133858
																		13.6232	141732	300916	121470	183613	260923	220618	316083	293625	373609	620484	210642	659932	578209	966803	969971	976027	808591	911059	375177	444119	346098	418640	432801	1593584
																		13.6561	231393	304739	124713	295007	252474	214616	353064	289595	370564	576326	275428	606939	568491	963477	971928	1184261	393752	741359	354495	712876	478536	429042	430522	1549985
																		13.689	183395	167177	90138	138942	243557	164129	459627	274718	361855	493369	370230	406411	567942	933706	941116	951569	485310	499878	374892	341776	457859	407219	452940	1592260
																		13.722	190266	204562	83497	149617	233714	153414	360420	329970	360485	506224	293394	783196	556238	1269831	982924	825962	471577	863558	364499	435219	417316	405934	490008	1560316
																		13.7549	211016	360945	104827	214134	227464	176948	355759	379936	361958	369697	173014	358346	540074	1224623	982483	791827	426947	501271	359413	354310	409866	396358	553980	1551299
																		13.7879	259106	491686	130477	181731	206649	192207	353646	366568	364601	649249	374611	434989	532801	1233007	853417	777764	1471043	499138	361481	254589	396543	390651	556354	1538070
																		13.8208	189022	205156	159570	208807	177150	166101	348340	357858	355801	509581	380440	444163	513709	1225323	850206	756143	361142	494063	358032	457701	334391	387164	588975	1497597
																		13.8537	296962	220817	75675	244857	190500	163723	353006	348008	357602	587762	391600	445070	217042	1206452	840258	775356	675256	972280	353145	351490	408355	372201	630090	1569697
																		13.8866	467135	384912	122785	163478	207624	191835	330281	334879	433224	465653	363011	442172	380383	1183091	831868	725908	594079	960133	359986	323744	375735	371743	611650	1407387
																		13.9195	148777	222581	144404	157547	179760	125421	333889	325820	749266	474351	359137	481741	363179	1147131	849996	621000	725415	934145	355285	562428	285956	370845	603096	1475260
																		13.9525	159345	257048	160401	270619	143530	182218	332072	310711	717977	473808	620417	571945	279403	1146125	874611	612949	424449	944152	447107	571764	544941	356638	608316	1438025
																		13.9854	108296	234152	169090	180597	163706	202629	316990	304818	584646	486159	199575	469666	165776	1124867	979871	487298	422276	901741	572977	1277331	580061	356322	629701	1435906
																		14.0184	164619	260939	113822	167306	137613	198607	300674	293761	444594	523189	212778	433715	499877	1123675	587486	448615	652006	880026	756197	1182036	607248	349607	619056	1369985
																		14.0513	262528	344470	172525	215782	137040	161982	307688	286780	794577	497673	133021	422568	470941	1117468	667817	429122	403098	872403	582538	1191958	583594	345954	594829	1422851
																		14.0843	189510	200095	147794	544953	142383	254673	295560	403077	656751	459273	310493	400971	375793	1153362	572355	426469	608406	867300	639318	819424	590874	347207	572940	1254057
																		14.1172	182206	192252	85747	174085	141149	143658	300827	392831	575578	618491	291119	374384	286487	1146811	629508	424841	1553134	883961	818750	382744	585084	340026	518088	795646
																		14.1502	180993	442185	89769	274273	126729	193734	296205	345319	422336	427362	316285	359269	511773	970862	426194	421412	722174	600786	748912	351720	568900	343105	494429	669425
																		14.1831	253962	478977	63693	127232	127726	209182	288747	259888	746224	691623	280859	371035	590798	954949	401016	432475	562241	551060	528417	420585	574500	326159	478862	926289
																		14.216	167425	381662	77273	258114	132496	212826	285987	326012	589032	453087	309228	431626	678594	935122	538298	462013	459956	543147	490123	389639	322642	320013	456895	889367
																		14.2489	234186	273288	71368	162188	136888	293586	618615	526070	615578	657694	191877	377147	721526	944975	487474	475546	412652	538357	468210	366879	450072	318906	454477	565991
																		14.2818	339726	311297	83946	251102	273801	124364	414077	364250	586028	595934	316009	400101	669883	252110	1161777	464688	444118	527870	449271	520347	271672	313370	450393	457740
																		14.3148	197188	360852	84172	213949	226728	122423	382831	628526	788127	577177	320475	349035	579579	317411	1186766	488513	445454	487063	379904	426680	622931	309980	443264	817049
																		14.3477	148970	298839	83089	178602	201244	125392	733677	409194	813042	563555	430615	403139	481961	542391	1181232	462797	689893	468520	824596	363977	377824	315644	420815	733810
																		14.3806	155965	356550	90365	357353	181119	211904	465398	418089	1111247	548980	407988	357897	333990	326549	556907	487285	479030	480789	353728	611601	466081	312166	412835	577927
																		14.4136	241674	322146	82951	147659	195762	388185	492605	318149	989767	572227	392493	1070629	497343	594482	510808	485028	351120	477588	449237	287952	596897	301690	415200	1537257
																		14.4465	118787	693360	81093	145401	194555	227075	692417	244451	1042290	639974	391177	721472	316358	441167	788439	500678	459040	471287	458235	433879	605378	264453	410341	879472
																		14.4795	538091	170648	80537	214431	203738	216441	542548	294558	199490	757842	376173	481242	514529	406493	670301	502307	525308	532541	348025	400521	441449	323008	413576	908189
																		14.5124	232380	344606	153713	168332	201010	297673	640156	312667	406269	471993	387149	274732	494940	371461	802842	522652	545005	469119	718896	486724	395365	302960	434463	796143
																		14.5454	127843	193491	118725	160986	194657	246131	1098968	354626	483847	568258	366882	612015	718813	680174	524027	684487	497240	912378	828489	491975	521580	297197	430704	1000150
																		14.5783	144554	293181	95644	305440	219151	194984	1109470	367715	316259	571453	358338	656706	345913	262136	511605	422639	660458	948237	634776	479136	587415	297819	431513	726051
																		14.6298	116966	262434	70479	141548	152574	165554	1097026	387949	204166	495767	339485	514608	413984	658152	1225689	625262	646989	946356	748068	853573	630518	288756	441199	1054401
																		14.6629	165950	277657	191860	185793	160098	162880	1115009	417210	306138	616128	307162	676405	913702	488915	1245026	488121	852208	897693	756737	662401	439933	293073	381088	516214
																		14.6958	164806	445148	103323	149314	173443	121860	852843	436118	306292	470316	295816	445976	575281	363069	1301784	686339	887744	901468	660007	288668	469555	295762	427486	230106
																		14.7287	160503	309448	224924	112368	323955	146702	842231	404038	1473172	488965	301126	455471	637094	460933	1309112	740541	528338	888140	671425	596203	345326	291522	581035	565490
																		14.7617	478482	258923	152067	135991	251195	163004	855729	345722	1703107	902247	299189	462735	594091	352695	1315407	663188	890007	879803	722875	272019	782217	289820	560648	910702
																		14.7946	159253	330774	109714	127459	272312	134249	877787	413690	711669	899903	283065	459589	364552	365816	1316660	760072	665867	908666	380241	331790	810288	288082	529080	954238
																		14.8275	97858	150365	116238	145541	202832	126713	866736	608703	402159	618662	248601	472218	507235	410611	1310077	687189	441018	850020	358841	255712	822183	275555	525262	763157
																		14.8605	104157	175324	91292	175357	103014	114019	728894	617996	547927	948620	224778	483738	465376	400249	1366299	892228	653805	856446	472940	415958	790513	279630	511199	762239
																		14.8934	134673	143452	76341	181532	131321	124061	697104	580015	648559	465075	149208	496640	409972	641654	1323387	816263	595521	848355	782271	635834	815064	264916	502504	970628
																		14.9263	130112	118342	99948	183931	168633	135831	680630	383541	734936	407484	118931	471662	606522	459798	1304817	601310	462003	841979	638688	605239	789041	267949	488827	987916
																		14.9593	217703	338152	92630	124189	107533	143213	794330	584800	431223	429513	111064	458013	380632	746965	962331	605779	901903	829834	516900	537741	786441	263766	465952	1020968
																		14.9922	181220	182756	120674	120298	249279	133266	836938	485471	367088	421890	99202	447865	501655	535724	951246	854624	450606	844313	797431	266232	808787	264951	463542	1023163
																		15.0251	112553	340065	129525	278889	218125	158029	357210	546865	417823	532709	94565	434983	468342	264509	963196	918032	446523	838080	194776	290212	914058	255956	461358	1005013
																		15.0581	153981	223070	107493	153467	199717	125173	761084	447160	384913	501913	90879	432229	502920	255039	955040	710221	416628	460098	231387	564134	932393	255265	449591	883070
																		15.091	146396	203870	106469	202054	209385	126249	505042	551178	361971	480052	90843	425430	450625	258123	940594	1413279	306250	691758	203076	343760	933409	259813	448208	849390
																		15.1241	197862	511617	89189	317764	286676	82527	1363027	514048	361584	479554	85769	411504	566781	255735	941220	1932708	663534	672402	209252	530376	932550	229638	436763	869794
																		15.1571	126856	544223	100428	155342	255174	87250	474866	512194	368053	462552	88333	394163	518114	279369	923242	1954738	531925	653850	439312	438600	931044	260870	431585	898457
																		15.19	228891	224339	137483	171791	231373	86756	580616	497916	549549	459631	92344	426505	393491	269563	909561	1868541	422048	652287	446119	424118	916635	247910	416091	816819
																		15.223	315839	250769	135767	204825	224890	68037	783728	500546	606699	468751	105332	400172	647199	263303	920688	1775943	462690	659111	765568	472251	916515	246125	578019	756749
																		15.256	193544	158327	120642	149262	212234	57010	796402	476983	470068	485080	109316	383650	838466	253734	814180	755054	314961	647451	351553	548210	926840	251614	558473	765444
																		15.2889	193284	444153	122987	261588	181791	48377	746872	445921	536604	473634	115981	386209	647486	254141	870315	861787	664059	642729	723617	512215	914407	252340	532383	757576
																		15.3219	164715	294333	150114	162551	174107	43344	878292	431460	530536	454416	121941	383665	584333	249394	832305	714479	524311	630506	799709	966055	921819	258237	579617	743192
																		15.3548	203211	238789	149311	165566	186543	38643	1014105	413516	481791	454204	126829	386577	633645	246598	793233	862511	490445	632961	504068	1198271	897338	250971	550895	749700
																		15.3877	150278	149047	146035	165903	182568	52293	554664	394677	621177	472588	126624	376117	638540	239913	783621	544197	664922	658075	594647	1161350	909414	244351	541063	751336
																		15.4207	233514	287090	119233	128757	161025	48886	474380	424770	569389	464004	122564	372227	605128	239912	784929	696025	364776	657674	981136	691944	885475	236938	523064	750629
																		15.4535	139147	284031	104600	151202	160592	53312	473537	413833	568114	460501	115325	392124	584616	223979	824893	759057	645183	640852	840216	488072	896128	235829	516295	739570
																		15.4864	181309	225117	115940	181798	159054	82073	708227	374802	704983	450333	116508	392835	570505	217870	793039	770718	755438	646854	932122	700713	876606	246616	499812	732723
																		15.5194	77815	206948	198572	62840	157605	121237	496690	362995	610586	448093	116776	382821	537254	214238	918172	803319	871403	636829	874917	465467	872273	172757	523892	731039
																		15.5523	114973	149753	107971	150009	202181	94341	432242	354889	575322	440368	110394	362470	465330	211118	931307	809616	600529	726104	896913	435297	854465	226542	516515	746088
																		15.5853	154091	144250	124597	318221	195842	89709	481389	332356	562866	435685	106091	354854	426633	209177	931338	798267	650538	709692	872157	412789	881632	522740	513254	743092
																		15.6182	185810	211831	93491	131286	174736	76027	396175	321293	540171	453413	103904	337044	395150	205134	931591	790294	298890	706418	869545	459075	831344	283299	526667	727970
																		15.6697	296380	262865	79879	187815	160649	58340	631714	291811	512883	435853	122109	308391	373136	418558	883177	728958	643895	693649	771626	369080	890931	366734	535347	689798
																		15.7027	266656	194667	156313	343931	135491	60998	395289	287626	500128	429553	125053	314511	377332	366489	887747	635275	445747	694723	426385	189551	827083	382582	511273	661887
																		15.7356	206016	193052	166589	218243	120544	50956	533602	282585	491261	420987	126959	307600	366855	762565	935877	717093	519929	678554	580376	271851	825171	195814	486625	681164
																		15.7686	158856	142909	150237	275550	118737	48689	525243	277034	501545	423843	212375	284030	359192	449152	914476	864071	749468	689646	690548	1137906	803561	635224	466684	673397
																		15.8016	295309	155817	107283	229539	136154	50073	894568	268135	482833	413216	83250	277456	360649	817962	890770	672475	754264	712865	685003	446716	816483	417378	446780	672358
																		15.8345	162169	141685	107030	176374	114900	52278	583077	259173	480884	465764	136198	255393	356981	658253	895215	492754	720324	626538	624308	464555	806767	416061	447424	676994
																		15.8675	145712	332124	106501	138968	116746	65602	690020	264211	476197	327968	134468	241635	354389	712426	883538	995214	445844	639947	548892	666315	780030	589736	444919	657161
																		15.9004	325365	121143	109683	125054	141190	75522	571731	246880	521884	606297	167265	232982	359004	725762	887417	1053153	544873	682264	483669	649029	752037	1480631	443599	648109
																		15.9334	185480	153638	128753	219320	156611	68411	532612	251068	617970	382642	308311	234223	353872	683517	892122	1092074	563638	669523	468394	1194821	786238	357366	463484	653218
																		15.9663	187017	167345	155526	213727	94709	64756	515791	256966	624761	349108	292319	223390	329589	716280	872797	1048557	422358	654031	545441	391239	764620	435144	443450	615038
																		15.9992	149029	174496	174757	160622	172556	91684	883963	276372	341048	450470	283856	340616	325979	573854	877924	1082029	563237	652173	672079	310916	777715	537603	420096	656956
																		16.0321	190954	226568	112198	183303	119181	57439	768118	274947	361218	349586	189378	218813	309113	573806	860856	1074503	478520	644052	497310	249225	763006	634098	422936	671439
																		16.065	253946	272277	122252	245461	150068	46467	619622	259690	692672	383129	336484	454187	303565	619523	844347	1066280	374980	467425	530477	461754	740272	510522	412288	637882
																		16.098	100699	127517	167273	178714	199533	41621	467979	253932	820626	734111	313602	327329	308087	788341	840313	1043310	764020	548961	591144	502803	778068	616352	426511	645884
																		16.1309	292387	135833	112476	210532	125151	55038	534657	252781	546998	359980	249606	348016	294359	802733	849283	1023549	281821	525360	494051	423779	814784	507619	397498	606669
																		16.1639	157965	178581	188720	194463	134678	44044	485519	245550	657148	504227	274199	416848	294346	794154	842279	999215	618546	566539	550296	434001	315098	436714	388923	602106
																		16.1968	148949	132653	130157	143371	247505	81660	517201	245016	542500	469324	261444	454658	298619	792490	833612	983792	345596	882017	557402	683124	526717	608168	387955	602207
																		16.2298	150101	369427	123827	101747	197540	179062	546422	252744	523159	709707	206681	492052	298061	782601	815130	1010221	1273216	887095	722319	599081	489009	686886	392152	596921
																		16.2627	147672	171863	163107	154239	69985	166686	297544	253877	568606	374204	474358	487486	758481	791985	806139	938036	317104	754237	515541	288751	407664	669459	390052	603147
																		16.2956	216695	171206	148049	187422	135421	190653	267628	247348	730203	416621	264400	543107	431097	790640	820995	922994	582363	678335	391808	405361	308400	670032	420306	409575
																		16.3286	248176	139862	134655	151891	196189	193017	263102	244397	416109	352068	248970	972023	654393	787309	794055	924378	610850	981356	428699	324385	332915	670993	372985	403218
																		16.3615	280599	518725	120129	141577	231963	166461	264445	234654	1249223	380249	142450	399706	706137	805113	802152	893253	560529	728534	421618	350577	384377	453256	373847	608247
																		16.3945	223432	169149	161512	243645	235567	105835	260612	241024	830735	619906	273227	539717	954380	805001	632862	868185	362031	486623	408833	355297	387149	479737	361555	407586
																		16.4274	268086	150924	111793	160924	241202	141671	262745	243986	548090	471723	245874	306961	1017726	797387	685151	874780	431719	586336	403593	586171	514541	538434	371947	501566
																		16.4606	150952	53782	102413	139069	216173	190536	257914	236199	735275	615773	530634	348267	363359	806331	558760	854625	403343	733879	709683	535109	353728	683095	345320	1009500
																		16.4935	242430	141190	107925	344356	242271	117550	519005	238385	558767	569532	228027	403182	428629	792772	551352	831863	495002	295057	791882	368440	727455	686311	350405	689000
																		16.5265	161935	283318	192162	240779	224329	113100	488848	231507	551860	630774	503278	413122	627730	779761	561670	822272	428486	540627	653420	447278	461727	659967	350795	818531
																		16.5594	178455	262873	96845	352138	209609	115609	497934	245263	398610	741349	386647	479451	324738	761370	558173	802616	565789	803999	570254	487879	414944	644965	332523	860883
																		16.5923	154554	100119	241756	131336	195083	148159	499313	248939	652404	659249	121468	382316	540231	761278	448339	799516	573395	1795402	577891	410519	524452	782159	327470	402161
																		16.6253	250923	111298	109425	180236	213867	140731	530318	257018	465893	659288	153614	407560	476853	737735	534296	793279	446643	1371908	493775	342901	237261	476232	319517	688445
																		16.6582	121528	167337	154612	420897	184655	166269	429013	260137	594133	679104	223742	259835	343484	725438	475119	830995	790288	1802503	490587	334582	360208	684833	333014	808256
																		16.7097	162076	137518	141408	288673	146900	142621	708452	253001	736932	421734	119846	434135	436970	709883	759513	701279	557980	764336	540657	398947	413875	844008	371838	707460
																		16.7427	180319	210356	127560	131715	152726	116627	637712	247229	650935	507301	123440	378894	450744	957389	555653	643871	663967	476385	471996	192483	527228	1024979	389360	586393
																		16.7756	187671	284846	118844	164150	146586	123030	539451	244399	644073	721950	109967	239239	647027	930737	405933	562869	505497	824412	531453	330912	374585	806140	394263	794444
																		16.8085	118074	288611	124975	424275	140428	140002	241680	234774	635042	374983	174636	1011144	422604	920017	644498	403890	666485	455731	509900	497922	323321	618565	393970	705641
																		16.8414	255044	156591	79095	186052	121967	211301	239865	260557	603014	367341	167893	1145344	485362	926508	564589	537247	327356	454074	414388	491964	267558	407182	390415	783608
																		16.8744	154432	209763	80623	126861	124660	187926	246629	254480	614273	411107	163168	1047002	338171	932343	413984	770869	315415	460284	883960	348907	287458	818038	382165	759108
																		16.9075	172599	551705	80563	182947	168509	321651	240028	339558	590339	395854	171590	1120678	416706	904073	497501	412734	497752	538207	644541	474852	276015	882891	384415	947720
																		16.9404	143910	157689	131942	103739	166262	166202	248831	227236	575709	345115	172019	239589	487416	900009	1359388	954317	957544	355573	470541	1196203	276360	1055551	381088	415177
																		16.9734	178270	218938	193263	257968	145485	302099	238019	267147	570135	498579	157065	402176	497225	902210	309543	1120132	417426	480256	473858	1310582	264765	846452	374160	1086719
																		17.0064	237477	194364	108127	153958	127093	341209	217995	366524	555802	328365	148304	461885	374549	896164	611397	1910339	1186683	965736	727983	1323430	277169	765706	361047	775621
																		17.0395	155050	286502	111829	235685	114710	343347	211438	303292	554401	355941	139463	296394	379190	857249	1143536	1937930	677934	578175	400447	655634	273783	809927	357936	767218
																		17.0724	359342	248301	102837	106432	104902	233799	451800	263604	526897	391925	128879	454317	405449	316205	220582	1948979	536497	812453	442674	365354	260255	1170965	356909	898457
																		17.1053	439792	153654	102735	229915	96189	276747	672796	475310	522223	378483	123832	1041277	412145	695960	577629	1905493	510491	542028	441206	511000	435235	780062	354710	959272
																		17.1382	244934	148649	122848	196536	101518	206390	400017	374743	511896	363648	133781	202976	471900	323341	524703	1924730	506185	643924	387489	353037	423549	492610	353692	599842
																		17.1712	253514	151965	142475	395076	94690	369898	520480	321430	495054	417712	133191	485566	489005	378775	412882	1906622	650674	471295	527536	424120	435781	1074532	356670	517089
																		17.2041	158704	219676	106851	422735	92615	150446	530871	357735	592713	442863	125992	371432	425267	392949	535253	663555	617446	1555116	488692	468416	429810	874307	361168	696875
																		17.237	165170	251687	82350	162588	110969	260422	521496	387394	730928	431355	123745	336016	531250	552444	451141	622438	596444	1661442	413863	266109	449910	731223	363504	1132314
																		17.27	541631	207070	93349	142323	115509	239675	477055	396279	805451	413936	120930	458717	453823	387608	476819	790071	787962	416108	482866	311444	438151	498643	353267	1084439
																		17.3029	218410	160909	128095	192868	116356	194521	507802	570194	342481	406916	119878	291762	674968	459042	369610	763114	824440	558112	408918	333313	436248	503922	350607	1105915
																		17.3359	159186	128002	113642	147616	122512	419594	426222	428383	398672	339604	116023	358049	450248	331267	893988	783948	811881	447475	348633	422590	451456	631492	347170	1040712
																		17.3688	137949	147878	81985	134561	122428	210157	517555	609106	899948	342700	112386	539005	491315	611841	466255	610168	305569	924550	335654	401997	316797	788111	334953	1023288
																		17.4018	197263	160294	118626	226240	100871	237006	478895	547748	993942	556115	107064	441335	492382	644460	304330	545786	708688	457982	310601	276048	328128	826967	320119	1057476
																		17.4347	206645	147947	163148	207347	96289	208204	449760	307772	1036289	422045	128302	298761	805796	437139	306682	592361	795806	476631	315289	502164	391566	590827	311716	1030472
																		17.4677	149255	194507	150408	300211	101243	224065	686030	395701	572769	405978	129113	362725	603439	494813	366741	570751	374451	364860	339877	332960	333898	607947	308920	1014944
																		17.5007	330353	299210	70583	122278	111396	264992	612297	522482	560234	359510	126602	284358	522826	427200	424255	553246	699916	908066	285520	709450	309016	806970	300012	1035168
																		17.5336	218772	256222	77171	271890	102014	341478	488937	418269	580048	388123	125005	514687	386808	385561	383700	548320	340852	596017	529358	429181	363864	940174	290856	1016219
																		17.5665	160303	253065	61395	148024	89783	193160	845363	416899	472049	561984	122108	221734	349839	421235	406214	528778	352654	1728208	496048	255302	250835	820255	284070	1027901
																		17.5995	132358	245754	61215	238083	105994	142490	815243	711293	464755	358920	116725	417458	385151	442825	451468	535496	493185	1369974	655216	245266	418353	749246	284984	1036918
																		17.6324	139911	103441	62589	161104	123211	145124	847672	733234	628547	440658	119173	452787	342993	421592	386499	515446	533292	459653	439156	422053	353435	653729	289234	1030887
																		17.6654	172361	154921	64212	120525	107879	146201	835849	323406	338401	584485	123398	178131	316716	425138	422552	527518	473954	752667	512967	434437	306182	1037582	272771	1014136
																		17.6983	125683	144406	69336	202151	97694	156921	824670	443600	765882	337603	114434	467002	261327	419014	247416	494802	404229	470986	483630	607623	223356	1042709	266310	1039153
																		17.7499	207043	270296	100904	162223	76605	166924	795965	801117	508197	399926	114880	218929	241589	838444	114050	463749	372313	635317	491312	1204818	447108	593349	258681	1068834
																		17.7828	145088	218386	127538	152796	79560	250542	772150	859352	472403	425263	101854	205458	241030	653027	456839	440576	464977	646252	419948	493659	344953	893512	260419	926519
																		17.8158	68332	140827	133023	211018	87354	247105	462774	817101	539903	751685	99318	205828	233451	520593	488074	424605	468513	802403	608363	514946	333641	825039	254189	984680
																		17.8487	131666	293832	182748	236166	85312	143423	492253	824999	517302	333774	97767	376649	234612	455968	309857	419989	962643	770579	281922	412669	464369	871062	251985	581116
																		17.8817	137154	406794	110159	219434	83221	226995	452861	1278558	494912	886196	99522	496224	234093	761930	228127	404041	874594	748024	626973	297625	408126	707898	248423	560928
																		17.9147	142869	262652	163101	293474	84948	207348	453065	1362786	430146	942795	93697	367654	245554	426329	1012274	393441	827786	740124	753755	538800	385174	635295	251654	541125
																		17.9476	147969	191084	139893	188618	82573	242946	433069	1261029	371114	510813	91809	622782	285825	487103	283001	391944	775866	740040	705186	430857	327625	443257	250070	452071
																		17.9805	173478	137085	118979	150799	72914	272187	412853	1269220	823131	443890	91643	392436	284124	794669	854524	382986	793091	731003	517124	629162	326171	586287	250353	440100
																		18.0135	216559	222108	130303	191267	65951	255574	398945	1313056	610469	402506	94369	622405	286861	818488	891008	371183	765667	720023	410201	515262	518429	741159	249501	422108
																		18.0465	212624	135592	140368	137047	59348	184763	393786	365097	1184318	232662	89512	463691	418570	514481	830065	366625	586156	587553	553636	216726	377900	1008809	250964	417143
																		18.0794	129608	211052	123057	161244	70288	292888	379507	382762	836549	338837	88521	526246	722499	411673	373110	356147	584737	557479	351528	320378	336628	845760	248013	424646
																		18.1124	163228	152910	126540	235890	66681	209195	386070	309591	364907	809813	88104	545343	389295	751266	501614	343752	785794	545482	651121	306807	314536	789102	241945	418498
																		18.1454	142845	155937	122031	195722	61153	128083	452993	452795	505729	418932	88502	603486	357660	580045	361636	351903	524521	501057	465451	311064	341324	1086982	244501	413105
																		18.1783	306928	220053	100950	211814	61746	250587	596958	572949	499464	397835	88785	405880	491875	464039	291444	361882	626505	379605	859587	247889	347255	1252994	243544	400721
																		18.2113	141593	254283	109075	98361	74759	289171	468462	425527	593263	530703	45345	445294	495305	505558	277163	357694	450690	374387	471551	271935	347048	1020798	252061	388483
																		18.2443	217461	232918	85696	128682	70175	319341	451032	302054	606377	450018	75051	603311	542412	740667	283061	354877	962398	373061	398711	365297	345623	600940	260011	387693
																		18.2772	124626	135680	110217	213978	62361	190922	306922	348676	561483	384973	121053	606110	649810	1020025	440267	345600	778776	370428	366209	369440	330018	673383	233560	383043
																		18.3102	217596	239478	148962	174024	54450	168407	763098	364059	532046	381829	197813	608578	469346	395697	521929	346023	582610	366280	368474	442273	334468	938438	247486	385633
																		18.3431	138924	170277	83981	303824	51544	155902	726102	565347	633937	675038	187136	555054	369169	378718	463810	337824	280551	361287	604012	407858	243051	472039	93159	384774
																		18.3761	240771	225568	87164	138512	48224	94078	472949	681392	374015	396537	140441	497891	561492	440613	935312	324312	388284	367307	518852	402095	282532	641891	151381	384634
																		18.409	148599	177298	85962	124986	49173	135374	409440	331530	548343	392782	141173	476884	603024	401239	289048	313083	661764	364745	693472	388951	448666	562187	232941	378469
																		18.4419	233587	119521	84883	122916	53644	267153	634172	370674	379630	370055	170651	462753	340260	887608	173933	305386	566867	369878	707851	473018	410291	737263	223847	711787
																		18.4749	494638	142507	88074	195397	46529	147310	482584	521546	774375	657616	184563	452137	458614	1076072	939822	296895	464426	354679	521845	261717	391776	726496	327286	644755
																		18.5078	182874	336553	89518	265452	45007	150556	527293	662555	435659	401846	501732	447799	484986	1073625	865659	285883	586479	357337	586322	295523	407044	790367	239097	498129
																		18.5406	344952	199327	94606	271910	46698	308739	383422	635187	324418	535149	145260	345455	639519	1075639	623567	277586	636479	353884	539007	289990	407877	665139	858464	817170
																		18.5736	267027	265462	152310	80115	40746	259312	409700	383048	419723	361865	211335	300596	531065	1079676	245497	274257	789796	414906	474584	333495	342302	666937	432395	514259
																		18.6065	148267	156165	181113	167908	38904	171636	380193	384638	819070	418732	207035	281912	367763	1099741	453136	242892	371796	311157	527149	299989	335067	661708	375111	432001
																		18.6395	139656	169216	78839	110244	38873	216980	673820	531983	665070	402772	199709	329601	442977	1093961	254659	838716	561478	329251	465948	248942	346530	662199	296420	674444
																		18.6725	243879	348981	125141	194404	21910	108576	725294	400339	1054036	494984	422049	333829	610367	1098991	180808	242167	673812	331320	352302	552217	337937	665982	322763	525467
																		18.7054	147496	147816	101051	183136	29272	104864	509586	564455	882057	352614	249366	209841	629287	1094964	346655	329885	738581	335234	569898	338567	342457	664529	330410	698634
																		18.7383	167197	207386	130554	110978	37950	122391	160802	554595	449677	401139	213753	515679	385541	1076578	349816	201723	488414	424858	455108	352379	334757	656538	386979	699756
																		18.7898	133117	375605	82949	76875	19390	286292	338721	513398	1015539	384098	228223	361449	573967	1109375	241536	499572	409832	651755	481361	1020238	254479	646341	594558	1103648
																		18.8227	187041	261239	110843	182390	40066	373634	421398	356722	450978	786710	311356	532257	480388	1088730	619770	300332	770076	1033854	563222	366928	243758	668120	639967	1149857
																		18.8557	170309	261735	172378	162569	41911	172226	867099	490206	413717	516911	152965	447551	332028	1071351	382216	677859	448072	751453	749883	473080	230044	644070	659608	1178322
																		18.8886	111866	228562	124994	130022	51037	140335	661271	483903	375164	555586	239937	588705	480045	1058104	931040	563845	589483	737525	786523	389634	456694	636983	628134	1126562
																		18.9215	209552	249238	93051	201996	40848	141295	720346	665082	361162	549336	340807	398406	492623	1047956	477629	361569	582028	1173056	666960	471932	454818	636842	611487	1181741
																		18.9545	223440	199119	105081	135742	27101	150942	385683	361969	361607	449186	761763	541017	1062404	1043727	331858	411033	414494	969687	777633	466398	437631	616719	619626	1128797
																		18.9874	137411	255394	94944	147839	26196	178039	288881	283679	360211	418712	368201	541573	1184631	1099199	248954	504460	555762	622690	484354	403232	436536	616333	623239	1162107
																		19.0204	141817	104643	110609	180517	24126	197855	239657	401718	339327	375739	145321	510653	382688	1076856	180348	622191	557445	555233	628542	452013	435497	614341	572867	1110882
																		19.0533	122050	207562	116669	181646	28758	305637	458887	285144	446942	632628	220978	477006	471296	1056872	194303	601398	515229	835197	470403	520076	321534	608369	543853	1102541
																		19.0863	99187	184352	102432	221056	63300	137103	598264	438766	550492	715963	304047	475105	522895	1035982	183526	544059	465235	618870	623485	350103	227328	609239	1457877	1211869
																		19.1192	267159	241409	100653	165100	21771	132907	399373	503551	517515	806780	213869	441016	319080	998120	289536	1489017	806901	564106	358745	290081	401535	603449	1229543	1158346
																		19.1521	132591	154688	93921	150111	169736	103498	460745	385102	898050	477489	197943	442823	545800	1016945	285172	1305491	682252	499877	392475	263071	372557	610068	1172223	668885
																		19.1851	112273	125197	129236	170748	75102	104532	393412	313972	435762	417864	257242	422190	550152	1018826	274344	437233	537499	664864	640475	326115	239647	605829	610858	505829
																		19.2181	147830	227740	102446	199924	65930	110947	424954	1128528	611402	336781	257911	408128	559183	1088485	249879	640806	705713	720387	655856	320165	306390	608812	298990	738237
																		19.251	138883	145753	88462	147162	44749	108613	590018	457044	716414	587336	237862	409460	724484	1080204	433848	524483	905032	939572	639294	605784	239728	592897	278391	788450
																		19.2839	136954	268622	139881	179066	231635	138320	393850	448464	1012694	403606	172422	405159	462927	1184082	487930	1454975	835317	830266	617719	374802	601047	557937	439400	566730
																		19.3169	160847	130730	81896	184682	120198	124436	451101	496880	618967	348444	212406	383251	605095	428194	479027	1216920	441902	561807	484968	1268934	298845	559496	347285	485128
																		19.3498	201262	182724	145285	157082	265977	114735	497032	332103	718972	438823	239920	381706	319346	375913	513388	1064737	690088	604026	430649	335348	286036	564064	508251	656487
																		19.3827	163392	226088	148197	245185	119478	97132	466689	334061	753050	428150	196781	363558	351632	345135	516355	1283648	457666	822103	430539	399471	981290	555753	469820	474010
																		19.4158	515322	208430	135463	114240	123060	137412	515208	327048	726779	578459	229316	339591	477707	378653	600115	930764	607341	698196	424516	553575	382879	480491	524854	478080
																		19.4488	459786	203279	90916	120195	88334	116084	579886	323285	609179	597800	316296	376650	429427	478270	327815	589992	648052	700362	1349233	1253843	327195	644127	513139	662766
																		19.4817	122939	163079	117949	162754	144166	113183	469783	312662	1031624	576738	424060	414719	421435	616231	735037	647253	777334	701171	499288	1225076	372338	624540	689971	944239
																		19.5146	126283	369301	132731	167580	134058	96409	417900	599140	500880	585040	266287	472081	419573	832747	311447	592800	487010	698344	732272	580255	425052	732472	733041	1683917
																		19.5476	130842	243996	79774	150651	148753	71882	460555	377678	439595	568474	334400	563153	426664	421605	553178	348769	369115	825585	447066	599678	421982	1032115	481366	837225
																		19.5804	194255	228734	71359	326588	131921	123012	409368	543726	456011	441876	293249	507533	411263	528702	427501	800389	382910	892184	550137	325523	422354	857607	450371	525121
																		19.6134	146728	175835	67051	255532	96150	126873	326526	582696	415602	421550	273187	646458	630216	1281833	345626	728278	637136	489867	358682	543472	431803	788662	592049	738031
																		19.6463	125250	194986	69499	126609	86895	103101	454165	451091	637204	328608	435614	665884	591155	570431	431885	1190407	663362	428223	496404	351110	428527	633729	360714	940222
																		19.6792	559173	119849	93290	312497	87208	117651	450266	581328	736753	304279	405387	423158	533920	624781	572264	772421	647610	436906	251597	301611	422717	620984	382105	568014
																		19.7123	185981	236876	83168	148176	119562	94036	621646	480268	445367	417650	264372	386077	528567	828996	557547	643138	444845	465851	305729	1220106	412843	908781	403864	388269
																		19.7452	157244	180088	79149	290782	108230	127750	786560	473220	441643	440543	362157	533676	369659	768217	214739	620145	340058	454681	285736	453953	437814	738314	409483	590188
																		19.7782	216143	157561	74831	171499	98385	272463	774530	1340132	983856	505192	384968	502022	534064	427691	321089	648626	455233	416081	274986	519858	328934	584995	418216	429311
																		19.8298	177377	132055	97490	236143	111124	403140	785073	473017	723347	378536	521592	446827	622262	838176	585763	666818	486570	525305	567853	396073	389329	699652	655663	601971
																		19.8627	177086	138956	77203	132751	187043	202057	780888	453716	609002	342911	484224	341090	400121	831778	502934	603700	559021	479523	725417	448626	523358	598195	965823	648875
																		19.8956	175067	146262	178694	168415	381344	138051	850040	379954	468006	650733	762233	443014	840214	841666	592399	608495	379917	489147	540041	423711	402154	584741	944935	643790
																		19.9286	157844	157601	121921	273917	87506	175453	784989	642322	405044	583833	801671	532549	561826	865630	393759	602675	845364	492201	468706	298697	379836	817579	995853	1004531
																		19.9616	171360	141734	116987	161078	125592	119873	769270	318200	640203	599777	467502	980903	832939	837143	591321	562143	695172	488815	614528	502947	668069	901307	988754	881190
																		19.9945	156247	293572	79330	386408	108702	152574	485375	551689	724080	599912	469427	1175827	432176	822212	527806	596558	617820	508077	699728	520891	794366	694881	1002071	723598
																		20.0277	150997	212334	136646	127058	130052	185220	678455	455002	626867	603857	491734	224857	556077	782120	351799	556518	501816	499082	487049	423113	369162	447266	1003198	859743
																		20.0605	145656	389794	132846	250974	145689	187846	507744	538900	788079	391815	1017857	364514	487545	838928	463318	538502	1405259	514336	358304	436910	439865	1677086	1028898	612344
																		20.0935	146396	295007	148975	184462	119076	207233	784889	403516	685758	400737	959956	494518	631841	809746	422873	582367	1469568	518528	292097	464383	491740	1378864	1001861	714625
																		20.1264	121783	149554	98451	200653	225062	180779	441593	810727	505838	381208	967941	356707	583265	802825	298950	554386	407269	515971	442110	250412	458789	655986	428269	985151
																		20.1593	134817	203531	92507	209786	83155	165835	487007	723897	471317	431287	926197	106983	319416	861772	301197	544816	803071	506132	488744	463459	372380	816571	460875	705353
																		20.1923	124789	538145	148794	127630	212670	333421	411841	793770	423018	289638	913635	533410	482400	1118159	219650	536443	575899	510871	622091	498739	367027	513869	536474	573552
																		20.2253	119627	344193	111934	134786	111427	175266	685048	771525	352876	264324	918332	551610	595847	378860	416040	424331	586370	531370	738186	410800	622497	955184	771177	931915
																		20.2582	108160	235683	133421	93211	179666	161888	562732	610477	1114804	487422	892282	438311	634843	485128	565714	600640	635030	513869	446003	290826	374307	625788	508697	774911
																		20.2911	73999	153711	95853	203055	262847	154904	363636	470687	576036	623096	885739	317875	873254	447758	578660	567949	637753	514274	423189	414226	371591	742078	594115	712065
																		20.3242	164769	257506	90569	141630	268660	207776	369028	377570	1273678	494426	850400	397888	488761	462282	382531	338283	680878	584795	655125	337258	329838	634478	727255	616395
																		20.3572	153471	221607	96496	155280	191801	174885	501004	519221	392902	659196	842880	308280	276796	550856	439420	395595	595271	454904	601803	257518	439284	455957	546410	620241
																		20.3901	213005	226296	92901	136056	179885	170683	433184	557020	695738	317391	814947	244722	763472	673892	417157	471604	846052	525603	1565662	255191	599959	629135	503323	602448
																		20.423	181239	223761	101211	216399	574542	453306	617675	465497	495344	452350	802905	438829	1193091	569549	346879	368054	681748	707615	650030	286304	381433	640443	623660	511913
																		20.4561	177474	148111	79564	94735	282510	225864	531247	777449	1018975	465647	793296	428463	614055	451590	414175	360429	461953	558358	514044	877481	386118	646862	761980	433794
																		20.4891	130580	189980	79182	203608	212084	205077	575749	569622	476585	817372	788125	335459	550362	819112	585926	356946	803725	774654	388601	265055	452651	643325	634627	668191
																		20.522	148078	372773	71412	162513	276680	167014	676495	426730	1201819	790472	794266	380891	521595	576149	594793	357424	585741	510317	594979	592118	503841	634619	639264	853268
																		20.5549	160826	307586	81466	116551	239199	340480	468203	503003	410229	429204	772694	319238	487702	588827	389439	389117	423734	828402	918450	757021	591274	664291	441784	610705
																		20.5879	299162	221624	78909	223538	433555	165237	375724	490133	710097	485151	707191	463318	321898	599977	1072009	476331	405047	705923	657663	790101	532023	657400	461324	799299
																		20.6209	127081	160048	70778	212270	262169	209862	374355	489103	1783823	370432	692511	403500	427159	619794	360127	365743	525767	649737	446089	409674	419929	667390	444419	661832
																		20.6538	138079	235508	64920	100497	237361	185337	344237	379152	1369776	456184	724367	470830	459554	587182	372164	543094	753671	788066	483979	295251	289041	680801	575413	432081
																		20.6867	122839	337680	72431	381062	233726	256431	755408	822920	1064142	436616	656580	439566	564612	853697	525863	805385	658844	690703	640680	518356	323273	746944	627106	787163
																		20.7197	157376	176086	129184	198078	304639	505254	572450	612650	357126	428010	639787	447006	442548	1054488	526087	617414	901580	864770	467289	626476	588791	670789	788199	643170
																		20.7526	256786	233204	100044	249776	267255	176191	452385	577048	413799	452223	603163	534622	471802	1094792	566039	235327	424780	714129	402563	551136	302534	643191	519138	734299
																		20.7855	202763	197220	136008	141075	250734	192195	762459	539372	448232	432982	586617	534544	634871	1103716	523180	268675	675539	568199	547850	1149370	266752	645950	388867	494703
																		20.8185	257651	169689	85247	182970	246014	148677	516227	694420	299490	438878	568757	400438	346933	743324	510849	284175	240609	1002339	749766	757013	572604	499593	785651	868933
																		20.8701	254682	192837	81956	89646	264568	214741	446999	781514	871927	355878	552027	249927	697572	1029114	266710	277343	784832	567306	651263	763158	417459	729872	708774	679087
																		20.9031	329771	166107	88512	276424	234999	573522	482260	646345	572650	342108	559032	765155	725373	771227	408062	473419	463940	529042	645047	326729	269203	743842	413831	687904
																		20.936	379319	279194	66727	178977	228208	233319	479925	561340	523107	312562	538224	453496	718868	543146	717410	683939	545999	851434	673738	326272	502584	774151	625152	646774
																		20.969	255393	145344	73524	78804	216813	146867	599818	514907	458646	307986	545279	436825	687400	578105	708813	441265	796749	990109	668479	498436	458875	733514	585225	661528
																		21.002	262834	142230	65574	150689	214670	146983	981075	804027	370362	508611	569883	447276	735821	475591	764379	426557	559541	1008688	569243	466992	254457	783027	536058	642537
																		21.035	163181	196290	60071	114425	227593	180737	468673	770901	579794	375481	531609	481411	567065	351404	541119	613640	460559	782683	640263	564869	330361	729975	383440	697213
																		21.0678	397337	172220	57105	281869	222917	183618	588325	819518	725117	346262	522304	431824	296213	453509	492338	762042	708425	820811	514471	321460	365793	807227	671655	740194
																		21.1007	224725	252010	80043	139505	325648	147795	426381	786005	504003	377108	595689	421691	658371	731405	728439	625684	464610	468311	766789	333551	409410	924129	798847	699713
																		21.1336	201650	219183	110601	244065	161688	367896	462015	800149	549203	341984	559507	244106	782945	802692	260301	841130	572189	1072168	613846	315311	468366	833977	570270	503311
																		21.1665	244630	191179	94545	132941	157692	185337	554938	754214	477582	373699	232671	328439	357711	1252070	289124	784675	488077	1031179	524066	476344	489511	828580	605904	562985
																		21.1995	424848	227592	100156	182931	91857	244258	500771	760089	429500	361815	253902	587929	473335	1684152	637171	659018	415463	1012088	356066	621061	487670	843611	847225	499763
																		21.2323	214650	165630	103400	210507	124471	244618	531899	705767	404940	413323	225981	330997	339863	1659371	331374	760175	506073	1047643	375695	397451	495009	827505	670997	789721
																		21.2653	156524	197763	86661	100651	179936	188915	461421	456249	397559	270965	332324	443678	1242952	1651395	326316	1416694	604312	1035747	360370	892744	450990	850055	633904	1347632
																		21.2982	166348	187427	48734	167205	138179	239227	448146	756783	398873	218463	205584	459101	342152	1666710	323793	751020	478161	1015720	354790	936788	395701	847443	436577	1620022
																		21.3311	221190	279160	59227	191955	110022	161317	444310	476449	386628	566154	258017	396439	595008	1682931	313407	384849	676054	1014312	348446	948583	383796	856283	675157	1534724
																		21.3641	144822	138933	58179	216404	171505	165061	377473	373761	407259	277981	328506	378635	558890	1222374	309271	430975	758246	1017273	344464	946197	375135	855806	506296	1481625
																		21.397	161040	261711	61006	257266	165912	163257	404478	511220	392113	699907	365626	367975	636480	371866	207691	440160	506237	1000846	348993	935878	533151	853495	961535	1474408
																		21.4299	399545	176050	111441	239602	206125	179065	564605	374854	380123	137294	476217	375621	576918	491496	654107	540384	570596	986113	379608	945030	412623	860756	416578	1533669
																		21.4629	187649	134917	135262	162494	146319	246089	360328	718176	371177	156922	257157	355902	487326	721122	394013	508233	355888	1005866	631018	979667	275349	872787	455672	1551155
																		21.4958	352235	199317	123117	126014	318743	351753	646133	992187	357582	133043	484852	360768	439228	706808	491008	392278	582865	1099598	543149	958063	650099	863924	487838	1507838
																		21.5287	199845	188579	80141	188933	120900	132226	596510	712832	378746	329001	444700	360413	508057	864374	444903	349361	825641	1088905	439381	607242	711457	842988	580497	1476569
																		21.5617	260387	222414	168432	250659	114241	448413	440116	775051	364871	354560	190477	353144	704256	635930	800688	345868	469994	1092347	660329	753746	519286	858427	738155	1492196
																		21.5947	245124	162184	113506	163811	191617	176807	380926	701582	350862	372282	231053	323946	907710	570340	795917	174410	810042	1062037	544148	240072	292837	869220	846696	1468765
																		21.6276	151934	181093	51943	137298	154091	235692	582387	804054	329498	314307	313824	287289	357311	707606	822691	444723	769572	1113862	505309	514036	565179	1224328	635053	1510165
																		21.6605	169770	173658	58412	151333	201202	239141	450140	494008	314594	337720	353368	281918	553341	504094	824697	510414	1012064	1078834	697753	683589	424043	1222385	801823	1443545
																		21.6934	178068	297292	54837	194315	288349	504248	440290	461778	274586	327710	442378	280441	359150	737860	722294	703761	616287	1078209	503713	320556	462843	1217988	522401	1418927
																		21.7264	191011	248641	68202	161433	204233	150663	524913	555385	252278	475893	339377	282075	331416	810668	613849	787594	736429	1147577	500802	808743	360952	1238043	451303	1432083
																		21.7594	201742	142238	107140	230650	182888	227045	488347	489664	247598	435300	341400	275334	703365	795712	786633	595170	671458	1146386	714228	415370	299270	1211157	759855	1449754
																		21.7923	254029	324818	133554	229374	161273	262238	504658	874972	245478	278209	269186	270245	522661	819943	443208	241213	637348	1156910	730690	331365	394836	1220290	347398	1444558
																		21.8252	271636	270395	99271	253588	162547	209698	577324	468719	325780	436669	331599	270626	616009	814764	447735	249839	885902	1137595	615173	687196	419092	1211295	381256	1438709
																		21.8581	244313	314142	65822	233103	173873	248847	552672	504904	399178	308624	302390	267155	493007	805857	448473	566416	543053	1148888	387562	676798	512716	1236544	363932	1421175
																		21.9096	209841	202610	199286	276885	264853	237686	502134	546130	710116	599102	303583	271158	427997	802934	469843	799991	511700	1147281	360987	485127	574872	1208513	358249	1453935
																		21.9427	211863	163368	189390	205376	296356	289726	765565	463399	342250	564881	307227	272397	696210	808189	617237	1443603	479312	1142908	453601	497054	608455	1212940	871849	655041
																		21.9757	259584	236275	212110	175764	94427	184411	494599	796961	361135	410669	429956	252766	748872	790723	614427	711443	473984	1291036	469918	517790	333723	1206668	645260	852205
																		22.0086	192505	184622	74196	201728	290048	209017	583314	785048	377697	457319	361687	277482	727279	833501	597753	545081	465251	381834	630057	415674	547217	1213692	673947	840121
																		22.0415	258135	272797	50782	262084	131193	229026	532895	720883	376110	481366	359065	276936	734992	538414	596324	505454	504117	1189586	470000	492434	436981	1152672	748632	788611
																		22.0745	305986	234117	41684	152306	317270	176416	568441	763200	541547	503704	234961	266726	555042	597322	684108	619889	465242	762896	473739	650296	458954	1156374	608568	824283
																		22.1075	123223	258820	41073	254897	176095	242921	447093	600825	341521	213624	244793	252765	411993	467247	495446	440440	571897	577613	431132	503420	466272	1186254	676566	1031203
																		22.1404	220989	195353	103346	136938	112687	185221	697343	449444	366559	322530	402342	267090	426353	535826	537832	544923	830855	621775	375278	418364	450148	1175407	656309	1086922
																		22.1733	399476	178924	110826	174621	128115	190388	552478	412357	308193	416309	455777	268724	561875	1100867	445038	557810	699684	992490	397902	765506	442833	1140037	599093	1067880
																		22.2062	249896	256306	44784	267417	124065	162852	471287	526881	365529	401816	290101	261337	324103	439247	191715	694410	773670	928089	732963	217634	464358	1175075	506859	1079890
																		22.2391	271676	134037	94408	161498	184777	341465	499361	415274	368466	338282	244630	262862	656405	541479	356095	418629	467201	541437	362248	622417	444286	1170524	490602	1175793
																		22.2721	330967	188992	76271	130640	227214	205132	488136	453906	539435	624452	255613	249745	378072	806899	349812	1012169	571508	760001	410150	785029	424415	1161619	686711	1216160
																		22.305	201394	325511	103445	265761	118015	230428	521481	433965	801631	620105	408781	238250	399931	679930	319593	1019192	922466	406706	563573	473994	345378	1152088	606824	1235059
																		22.3379	192386	510225	92375	130444	146081	153088	493513	455286	709197	602073	381892	241317	588309	705777	374668	992324	462504	996680	654181	374779	442181	1169358	513430	442424
																		22.3709	254789	221229	96025	127314	161270	121412	492427	493933	435415	601132	248447	293426	310661	755187	307971	1400322	758438	636290	663486	732034	366367	1181768	1107913	928564
																		22.4038	202354	258580	89185	216412	177462	189989	407834	582148	391226	590699	288670	319835	392328	699554	347005	1374279	325124	1616117	488074	607446	551764	1172364	1012333	602012
																		22.4367	301424	129380	103135	209724	263887	183990	464831	493184	524928	595911	368793	428264	519370	1005168	371352	558633	327363	458797	551931	308107	354019	360276	1451242	669365
																		22.4697	313666	198101	95901	233307	162521	316238	691248	477695	513167	593776	444647	521503	372304	587910	427157	628011	335054	791811	396980	587904	354212	479719	1435402	708375
																		22.5027	180795	174727	101146	133893	240657	194078	765138	504990	572192	576212	301139	302808	661768	530025	414064	595129	336159	558530	736172	593246	386363	612274	1416059	882492
																		22.5356	210371	405376	95156	164960	332575	261921	668259	510714	709167	564239	407952	383960	513945	764137	439615	1161900	337638	845886	502405	415426	348072	664431	1308821	903356
																		22.5686	407243	285864	68730	125403	208202	198230	1222631	555927	597808	542458	343944	477328	314471	1046150	498226	840147	337142	755552	766366	362449	371509	756179	1330915	798671
																		22.6015	447510	384653	82637	133848	118638	176538	501704	687274	386663	540668	449900	225476	389237	828341	451392	855277	367836	821709	463506	343032	347416	485938	1324481	779235
																		22.6345	336117	216506	90881	154763	119332	200513	614798	537727	607458	532179	248556	334965	317802	815317	293375	849338	609223	667928	486618	458472	616300	596356	1340615	995695
																		22.6674	219984	205147	138670	168006	155013	148941	702190	526881	617605	530768	372420	385874	533680	545923	327549	660280	486673	512825	346842	417981	798868	487374	1323275	737855
																		22.7003	311573	126189	132134	153272	256791	266605	1004830	524042	565254	556861	490812	311752	367097	937130	631914	1333974	796602	826070	425327	443735	441614	720453	1337213	528143
																		22.7332	289423	200733	162800	197938	267037	209682	661168	528855	556242	470180	182823	398424	759586	956931	753323	340466	724679	812387	358156	331529	339602	661229	1305574	1621747
																		22.7661	312763	209340	120473	136143	92253	231408	581696	436612	552866	493206	483063	1158837	330867	975175	724516	407211	656009	807350	329987	808645	432933	508184	1346801	677455
																		22.7991	353247	296045	84603	210060	385104	201493	451167	668979	549277	564006	248938	1011468	386320	977809	966021	607963	396586	775351	391496	772388	497951	802695	1320285	429660
																		22.832	211031	287004	106843	162682	175814	226278	512138	471256	598208	346105	482643	1056624	377716	831733	577072	216509	335321	783601	463024	466833	464552	745297	1321776	582703
																		22.8649	331292	151406	103705	241825	116386	238003	554328	595367	339470	296980	326842	1008927	522223	549147	812588	1644690	524499	791079	427926	746252	471790	689129	1339503	1812110
																		22.8979	410587	202432	103035	158480	165861	194200	554477	518644	589350	468592	338293	972713	400798	543757	491641	885204	620957	773183	557475	759861	313148	690587	1281412	656334
																		22.9495	274937	374396	129619	199850	175775	165225	494561	884529	393010	783594	448140	942475	555096	759537	623521	818311	581930	509108	557497	836223	472372	801611	1244464	817831
																		22.9824	231654	139074	91529	160824	200026	197074	599508	972572	382074	717983	362925	974850	500502	1003791	617612	1472524	601282	626934	486156	365781	260733	740556	1242497	411437
																		23.0154	285241	147997	94567	227842	92920	167093	451763	956517	366496	301053	527738	902115	434882	314679	520092	572075	503742	623270	493993	432107	295213	643174	1279602	357509
																		23.0484	192432	235031	95524	370493	164818	214950	559440	946632	576705	378992	277865	996380	531672	313028	480747	847394	424220	673881	446961	410601	284314	1226335	1256018	945844
																		23.0813	312154	256291	134928	175982	242664	301976	526989	948847	704343	343780	390990	929374	655279	298530	767231	437901	603433	651114	580608	332458	375930	868595	1271725	365463
																		23.1142	207633	162640	125178	149035	207248	179470	528432	444403	520591	655407	431247	887033	566210	629052	519323	496814	475235	654190	431939	416433	330873	1126555	1348470	895204
																		23.1472	302214	163259	68366	163806	270210	189411	494980	471360	536319	482743	495044	953049	742177	459259	517225	485924	570979	615611	772835	402234	484736	722809	1291336	752130
																		23.1801	170765	211732	99377	216812	133190	198688	438782	705054	522367	541580	388981	221986	500218	498548	367007	638076	532277	525170	412531	266696	489118	801491	1310902	632999
																		23.2131	219859	169003	99984	192623	164694	201640	450051	478162	712694	308152	316306	277007	397832	826355	409828	676829	501869	892490	857207	424204	577884	734723	1284976	600751
																		23.2462	263679	174832	133198	160505	174863	212052	754489	704431	591373	416540	388370	309169	366780	755752	414238	972902	569093	561084	688397	296865	279834	877876	1297218	792648
																		23.2791	249735	246931	148685	169973	178837	153199	432137	617569	367139	390090	200936	324026	565867	534319	896987	929685	608902	586954	610708	302004	438050	921438	1296329	483735
																		23.3121	356161	193853	112528	167584	217458	172847	414202	671031	728416	514248	416338	413544	337623	430829	570685	598522	733493	506915	671910	482775	515999	905295	1091514	841021
																		23.345	377669	240985	116252	200978	258153	155710	710561	695563	610535	526711	375453	397565	522496	1332496	473757	275695	444430	512069	517492	422350	518035	739040	1100145	575820
																		23.3781	242666	206398	100256	155514	300981	156363	569390	691651	510967	366098	350010	991353	920326	1677587	519958	264960	834728	938821	357132	466556	282373	1046130	1071647	641335
																		23.411	293107	257942	64302	387242	268438	154432	583486	682144	509764	645048	241068	514291	416777	1034927	756996	291670	436566	921910	539338	751649	250502	1067238	1080873	714707
																		23.4439	364500	335758	64351	230541	221030	154318	546270	692833	537586	384110	414848	196576	461517	844153	286224	294640	1455282	645055	361349	627827	331479	640157	1062514	785626
																		23.4769	364282	310229	84891	150458	147484	130360	728752	684496	533721	658388	292040	279055	495527	502486	298473	276307	542297	626869	425153	378220	358772	780390	1068183	420638
																		23.5098	218315	213524	141783	249050	216031	113213	822850	668787	1051568	304148	442008	466101	799823	803791	431175	630138	504485	642732	468716	590199	512334	706500	1064253	740941
																		23.5428	237977	249305	132937	160323	220141	105805	731606	593281	634560	442110	307879	431261	347985	687849	424562	642459	615289	1103138	399659	546783	516561	897994	1065979	648194
																		23.5758	269286	501736	111667	288707	117479	105424	997037	578705	420627	488892	387196	344098	316639	564719	460917	498322	570811	1059268	591263	468477	515608	764366	1078975	673808
																		23.6088	416922	209023	89733	172257	148220	100394	635294	554315	548145	504692	279229	563717	337008	1145070	404147	718446	780084	933490	378024	762416	420550	578000	1069724	815288
																		23.6417	637942	172784	116927	141607	208459	80522	748275	445314	569225	562062	382056	557034	590300	476413	589679	332118	441573	1499732	542241	613394	339762	471683	1046709	732892
																		23.6747	241562	229092	79131	139654	257515	114218	507555	574402	530476	622998	369360	424326	330615	599209	454198	814254	462260	833149	598592	634410	532028	480171	1056494	486943
																		23.7079	280788	144345	66792	363539	152639	111643	673451	486384	488859	708025	361056	475332	347530	885603	535766	678892	691567	1754419	674292	455003	542466	463849	1045165	562817
																		23.7408	298800	183923	103262	365202	255251	133663	773882	576508	593218	517515	326936	390068	306019	894350	488121	660141	586955	629914	405756	722860	392669	457288	1062427	499755
																		23.7736	234114	366863	105493	224657	183692	178776	503078	596376	443033	639137	322025	273003	325294	856817	533083	847116	628158	1133638	674214	659874	335141	650455	1052704	481178
																		23.8066	396159	290367	118065	307336	319434	222513	526887	888954	463129	505675	404383	1059954	310984	898934	1657575	938487	522981	999662	686247	407281	388422	733060	1066261	480623
																		23.8395	250671	263381	104954	161228	131935	151617	608510	1061794	459065	564926	518357	435820	429293	865409	439928	695512	807298	765999	412588	425887	329568	777819	1044801	460977
																		23.8724	275745	273281	109834	277680	161502	159368	552760	581532	444549	891042	323797	583899	588519	777638	492998	742420	703865	1654693	776842	763696	489452	809066	1052458	663599
																		23.9054	251056	270646	126213	336752	213958	356985	469101	562081	560434	801915	389323	515938	624801	683458	373601	443192	635388	601090	527215	343454	380997	688541	1038448	593297
																		23.9383	368630	202876	138905	319040	158428	353511	902440	513483	942463	749743	359069	472616	618606	474960	325279	517678	599801	435271	486282	268062	383700	827660	1037338	1002639
																		23.9898	369043	260390	114618	204161	323987	334544	1141690	402559	1071948	761447	279871	238216	555396	405998	836677	467723	499569	1256054	766078	555807	417929	958918	1038518	501038
																		24.0228	248815	303825	177209	176491	265455	151825	525344	482730	635291	424307	367209	433792	538727	403657	451109	649594	518974	666733	840189	628976	334823	638058	1027959	569727
																		24.0557	434973	403046	149842	182888	287827	232776	574345	625019	348764	423920	480240	342646	452469	700339	423993	475483	669011	1081311	475167	602125	702020	590240	1024596	487718
																		24.0887	244128	399043	122734	175352	191735	231082	669729	573430	369855	449616	320705	340017	488892	733631	477889	711185	459965	874989	580280	728636	506602	795830	1018794	534061
																		24.1216	234413	263040	140584	197385	234555	266455	330441	410015	613057	452068	377645	428728	483038	775345	291290	623957	927598	820870	526682	637468	474701	775659	987610	615656
																		24.1546	298635	159865	109823	169559	273586	134242	560566	727890	648299	483377	232808	476929	470554	746876	347862	721986	670502	718392	657553	502241	299067	787789	939564	532312
																		24.1875	290819	285640	101034	165739	220332	113828	1490344	695990	540827	514007	329357	503136	475720	735073	446394	522155	542007	568315	683337	754979	408804	800939	962926	934411
																		24.2204	289173	190449	123645	321379	94453	130480	1387504	509122	462239	508588	418080	538170	488286	712736	300496	915445	387138	629333	603257	373491	361327	540763	973029	479453
																		24.2534	226264	132226	158673	174810	199444	183481	325197	587833	582545	771294	394390	519291	510005	738947	477343	939041	475024	839873	675686	598977	314367	1614552	938848	764270
																		24.2863	279474	256010	118756	180767	153411	239849	596519	459823	532043	513786	295292	473967	460994	697717	741566	618072	781312	587988	611047	545463	317397	1801595	943374	625272
																		24.3192	282508	186131	127166	185073	249331	163798	842798	528505	610806	497517	477461	334013	677794	1019462	503685	492001	576553	746636	570063	356115	324966	900897	958623	453364
																		24.3521	313565	146431	167842	237212	196499	251186	727074	477976	390409	469996	382911	374922	414240	1054053	694674	545303	615590	1776990	542754	648796	323414	755648	940075	639305
																		24.3851	234171	183944	132047	157401	133530	319614	603084	607635	803238	662189	270185	473997	660100	619349	413151	702244	656123	611339	553478	563898	325984	689203	924689	1847889
																		24.418	540069	179085	130833	596644	212821	265731	514564	428352	737302	410174	667502	379116	546389	608088	583866	685921	1044562	367934	457826	402856	306194	723407	939038	1715835
																		24.451	244421	234416	124764	529346	172162	254571	432634	662923	530977	454275	458898	309070	534584	241391	986492	702818	542986	1464277	640453	526767	334879	873984	935002	1571975
																		24.484	249145	214825	144705	161747	160735	198640	843643	568713	401985	428628	311096	642381	654454	328601	524114	521144	675598	679678	473515	340939	485144	845801	900239	1547268
																		24.517	334751	259117	147273	233415	163617	244024	499770	533118	435234	434924	236311	497157	383458	288237	634461	723862	604915	1471528	386775	443941	422908	849195	914963	1540981
																		24.5499	252971	185608	131541	278212	151682	166927	1235913	628216	590779	638413	350274	587978	371943	707302	552010	754408	878880	1468011	471284	568411	395260	827804	899136	1522643
																		24.5829	269298	299403	133934	154030	152450	151970	711925	1191336	1409098	612961	284574	435757	328415	554509	531987	614323	884202	678635	699983	800233	382093	843890	902565	1649604
																		24.6159	249797	213533	138014	188055	148409	191129	722321	556514	1409973	684375	980151	681669	497869	919373	506348	427318	780880	619385	438432	796465	394196	831543	888844	1681146
																		24.6488	364474	319022	114713	229093	143513	204748	847417	503558	775612	468646	436627	468541	331466	494055	516799	422471	656070	536224	544822	592820	282989	706980	898569	1643306
																		24.6817	348324	227846	117662	205185	158712	195271	700520	373962	648042	412142	447326	373268	397381	437999	526128	571984	525349	775501	426581	591016	452769	467766	881437	1651753
																		24.7146	377268	383575	91671	281831	169328	246696	368376	465175	517245	574734	375329	510528	456266	1346444	526337	767946	677471	621863	783859	436351	434196	488868	882607	1597901
																		24.7476	273251	320798	111068	152889	193740	193658	422315	527894	428586	544289	379370	676523	330000	1501985	521335	1090442	610812	641908	621669	718025	424122	478145	1027270	887514
																		24.7806	384156	291133	151449	181546	187559	130942	614819	718415	1005245	530045	394705	445168	420875	388888	512232	591721	629218	667646	516643	453735	280112	481686	532900	930287
																		24.8135	404637	248282	90908	68569	183065	208299	549733	611071	576952	515931	343890	577726	442849	408003	483739	802550	555832	827542	522890	642538	443329	552733	609829	785412
																		24.8464	279479	144134	87380	126517	113648	311036	620550	384420	457936	423293	269803	493852	655857	519185	488131	944448	841801	907478	568099	622515	567684	636334	609850	700241
																		24.8796	335427	228961	75729	160777	180256	243705	534320	440473	1031256	507264	427804	520927	330951	472075	482412	698403	678093	714225	689625	600460	363065	352791	922366	820894
																		24.9125	240130	206969	83645	194688	125583	141407	387362	477358	451801	579275	292518	379991	1120763	728134	467216	506730	429222	669316	391640	306741	253432	630532	481125	674881
																		24.9454	339337	227871	77967	497129	197467	300201	476838	519447	611809	520860	451081	610370	506668	683041	508407	565948	445715	672581	506783	312872	353432	626540	438632	737779
																		24.9784	328982	217136	79804	135649	180306	459629	758323	460465	549643	505944	389308	506773	417011	1415784	533866	654916	539366	936988	469007	299750	806948	634830	467580	702731
																		25.0299	286804	359945	124387	142355	204583	232282	676590	601612	331495	399050	369946	400100	355151	617972	444496	707125	577500	612657	591581	435010	487073	704700	556393	787227
																		25.0628	273009	318553	93017	481234	395018	399326	583960	751353	288001	440903	421062	387393	434503	851582	485221	679783	710764	673434	579941	649641	757628	1788897	760766	845144
																		25.0957	260063	260836	126930	140505	214092	294537	641106	516144	298810	527265	262921	358893	410912	465089	441267	552604	444719	450113	778440	272900	750854	829057	493244	1034400
																		25.1287	266954	306069	178213	169814	129763	286718	686392	615317	298162	552629	338499	363497	639980	1274934	524630	635445	428078	773850	686435	536099	760132	577658	494286	1388191
																		25.1616	249205	275356	134114	134815	167286	176311	490025	593322	298270	664778	303342	355426	579584	1322256	501144	817310	579668	581383	446010	461241	755278	686538	895307	728781
																		25.1946	231903	197685	96352	508068	141839	212947	535499	473154	350332	435416	342895	343553	862397	881829	398467	824717	791760	731798	498986	457662	477564	439056	897122	530640
																		25.2275	233493	256564	76139	396665	94455	401553	576923	245021	322705	635237	543666	338449	447072	455910	445722	521906	435508	559519	412572	328174	357351	437565	823806	544728
																		25.2604	235334	396582	90123	110007	189006	370092	513856	487117	501479	597341	504031	525440	446513	1041792	562261	718480	488511	608578	387209	422274	345585	442284	822459	622149
																		25.2933	171625	302301	85301	401151	141507	264079	562427	530643	404944	624235	252922	492710	169043	400177	443711	722075	439337	1030342	407564	446311	343989	706545	829553	698848
																		25.3263	232463	309528	91691	269398	166222	241136	660409	370267	478182	585753	421170	465849	566636	423837	438438	624906	883505	803970	723485	427962	342137	665262	781751	577487
																		25.3592	281233	252053	122989	237082	164226	206669	597712	410034	399364	580656	516692	544993	511683	725654	457255	445114	861186	531106	720811	432068	338805	655415	771569	703527
																		25.3922	319085	200568	123423	201461	91322	198631	463356	723732	635616	542837	510359	610010	527454	609307	637414	725731	851657	646586	496858	628518	345261	650430	689054	688400
																		25.4251	298480	285610	152086	127036	184178	165023	494534	515509	424855	312206	488941	458469	474733	517790	447381	748505	505381	499107	437827	373943	357140	704618	688261	711266
																		25.458	260835	314262	143221	215335	172595	217964	887637	411827	355537	542304	509437	461864	435789	434447	428865	973305	569479	1727972	682023	378808	344071	684188	717084	840828
																		25.491	253231	273967	105998	186152	135782	243800	906484	501289	742536	760999	515870	458282	585779	728550	420781	933152	586340	473602	531758	523449	346666	694487	716175	556153
																		25.5239	367290	279064	141670	148980	167699	243732	855579	745094	523977	385372	482857	427214	489833	496788	408986	922401	705412	1579231	488308	625353	268227	649946	670694	510329
																		25.5569	233818	332434	85528	222639	133338	224953	861717	672690	591788	680203	425171	248905	486077	727254	366171	904199	452198	592083	512435	399220	386027	1082021	667540	556906
																		25.5899	237044	225848	163924	437950	273250	207808	844397	1448529	587950	308801	404463	691803	482682	857595	416260	784276	428413	649936	435760	432695	592429	407873	677337	622262
																		25.6228	307470	333059	106139	210036	416716	356961	548364	532609	600604	599349	387340	421796	445609	922236	704133	617871	489063	455080	424990	354521	463687	455646	677413	935447
																		25.6557	337478	399570	100078	135459	407968	212540	847931	546389	444680	615204	336891	619164	483905	903123	829251	819705	599781	631884	629150	546829	440063	447459	675278	683556
																		25.6887	262267	292727	113660	136681	427803	183163	491466	472476	724367	298426	317088	712487	484017	780346	566802	691010	627566	850843	459778	1059930	393561	784420	787333	772475
																		25.7216	221127	456645	172876	187650	400438	366215	852502	525591	498530	453863	814483	498831	479034	479285	429418	642059	593056	943498	361643	1010379	582829	904031	791284	831740
																		25.7545	217532	240024	157947	132043	203367	192214	455431	460555	734150	600961	312470	492631	339070	419964	807259	635765	541108	995717	680954	1039651	456960	660309	850332	628277
																		25.7874	283703	299922	128829	133793	112285	323396	477476	1362648	414111	469997	535800	486338	468888	395464	343846	617122	793536	1141585	573369	1061174	409580	498975	860879	622918
																		25.8204	314569	296583	111527	277528	91445	240812	456060	480981	1038273	606944	536687	509863	565959	691719	451774	608456	577151	730614	463848	1043805	408606	569127	842811	628194
																		25.8533	248072	266439	169902	161302	72207	301605	553242	656039	474780	589051	273566	597570	401275	670033	397377	603243	578929	723682	694823	1045378	367655	698646	747588	610667
																		25.8862	321641	262209	218363	276618	124634	202098	498966	657323	439935	307265	269500	337450	300796	408982	359804	469532	821026	880542	618325	1037909	367809	576205	731177	603456
																		25.9191	380430	306802	129110	283736	189812	183545	473099	479886	836514	439738	328086	430760	315102	1237954	374835	348005	535586	797249	474154	612948	473008	1325335	684474	629407
																		25.9521	267414	461341	121534	318070	171876	244498	774963	494084	375384	574653	534951	609832	331655	1381379	389542	698757	423875	1044956	534515	269085	320440	746209	625045	606834
																		25.985	256297	411080	106932	143369	173852	88114	721362	753543	932866	324335	416110	385251	344042	846639	540700	497267	426183	1097237	481821	413639	502882	858869	546385	734488
																		26.0179	258228	326361	148682	192974	160721	205874	594160	475485	833508	447150	243251	644256	341803	767377	610475	649441	638141	1046760	484037	442389	375499	625021	537798	645800
																		26.0694	224669	286528	142909	435358	202271	362873	617825	606362	855089	700967	335599	461156	346701	577602	539122	721464	570441	1083911	567618	278115	305153	1781041	533436	873947
																		26.1024	252765	246227	190191	163574	171392	214660	652138	554778	854509	271352	346672	390804	895591	564904	478106	606626	612245	686592	514493	478100	324738	839894	514478	771441
																		26.1353	293041	300300	125794	610718	212613	229085	497112	352654	645219	461008	370489	387494	406207	886148	478450	592308	494542	791962	669032	684389	345661	924239	496029	778198
																		26.1682	214886	316621	132553	181493	203263	251693	613813	809518	347732	500831	479702	315749	391952	1060378	457988	610524	537961	452832	460920	513060	334363	1008475	758567	812224
																		26.2011	235239	299136	116832	139064	180209	280324	702665	1154855	1036025	493803	442380	343393	492692	520773	429030	587424	523501	693316	511348	407916	503675	779861	525945	418423
																		26.234	380491	275982	122201	145969	141592	206560	470839	526460	592726	471349	399112	655607	324528	1305211	667310	610723	541173	886317	632563	455519	455372	714304	450889	539203
																		26.267	237983	211467	113145	156011	138229	291938	475214	466526	850454	471042	401451	526143	306899	1210377	556903	614388	784904	1198696	444677	426504	513523	640755	686115	575368
																		26.2999	247204	301411	134171	157010	235278	215898	596301	419366	766206	391844	280487	539574	420700	1735396	439369	815786	627761	487502	727658	452304	373123	643056	901176	927875
																		26.3329	289736	242534	116974	206553	325496	152249	614959	893638	572022	509689	396153	333348	383801	429993	395934	495792	458508	658070	432919	346602	413001	613265	630446	607307
																		26.3658	396298	291309	140488	199555	310446	192848	670039	974971	684926	372777	263304	583394	549201	435923	571057	441699	421929	638409	437589	723779	373651	732259	673511	1223507
																		26.3987	262334	318271	166130	126188	294827	198018	629346	980536	417179	277345	432203	600246	352911	1087957	458634	595946	458416	432095	436791	1015610	365477	588869	510846	751521
																		26.4317	256578	272989	165998	142452	284336	361613	515949	943665	453357	578276	341213	498954	433670	474649	630825	956913	485940	960892	509015	444201	391224	962003	737909	853224
																		26.4646	298179	224366	128620	292252	200060	246671	457240	769821	756852	746670	378510	442864	408140	509800	487026	491757	594935	912503	649160	413593	523115	794537	925260	673642
																		26.4975	359995	283284	110991	135920	128792	295458	278574	492204	1149146	919470	186591	341355	874893	488555	1037247	912256	413536	1269814	584893	480128	310651	383663	638821	435838
																		26.5303	389647	317490	130946	258454	171075	147376	743826	555343	734909	554671	346730	356516	571769	524744	665481	659837	608836	784319	378716	352235	425574	559087	686997	755786
																		26.5633	247987	521653	106871	223327	338813	209946	667316	378880	589113	285052	456466	610463	464441	488845	392184	490054	537852	1209578	449712	670257	429606	1481421	480118	624187
																		26.5963	249012	339964	260854	145985	215888	193801	390705	483734	1022291	404560	442835	395545	537871	597647	378242	565858	524724	676547	601940	530756	334412	757015	584285	487899
																		26.6292	263213	284622	150296	109489	180553	222360	447197	824818	930234	557565	256289	458530	358020	370030	355810	469066	533114	752910	678430	329379	370701	638477	704304	684449
																		26.6622	251833	295062	101893	163805	219611	317532	868168	586597	478499	645253	309219	481312	393681	666833	661559	338245	445943	775231	651846	795172	379060	744349	564195	733719
																		26.6951	314504	192090	144746	207601	333796	183895	512245	376514	723234	475515	275214	974974	460203	601418	774781	348671	500384	1604226	497025	265326	306967	638116	555156	665321
																		26.728	269922	429474	131147	399077	188071	162166	424636	568822	375273	414040	268788	676832	480568	501015	518023	341234	535778	520583	394078	385988	356764	622278	510111	1121079
																		26.761	457926	228585	120742	233306	255619	294982	441182	568970	773934	742423	408017	522982	651222	1076380	434269	337292	464171	439341	495202	436706	383832	633348	496015	439384
																		26.7939	226237	344250	141866	401874	240222	309132	628719	527529	581950	1202573	471487	558097	419573	757779	417627	287048	740929	526513	449620	240140	344240	628006	829720	1286097
																		26.8269	248842	224340	128610	225217	536531	163380	535529	710680	359776	416589	396380	537971	481504	461754	417826	305827	518028	795530	840063	408954	489255	1548143	813390	488752
																		26.8598	224477	511655	141523	207762	270950	230375	588370	536943	294606	585624	315691	425142	462232	459163	473058	365827	532288	984978	716291	431457	391517	820724	824730	682531
																		26.8927	263756	250137	169719	111705	172560	190951	641836	890895	1370970	515095	299586	360913	452412	564994	581351	776688	540589	445677	461706	352108	365732	754417	592908	637687
																		26.9256	315478	260331	175234	186635	184665	192815	544205	847038	382090	299221	232785	544208	468801	476189	565758	2023823	523108	1363311	736299	276216	370563	587488	682505	493449
																		26.9585	387588	282832	159918	171950	107023	154720	587256	513923	399532	434160	416870	393349	468943	502700	451130	442988	822105	672074	715450	560489	443927	859162	583761	571443
																		26.9915	338182	236452	148557	113225	205948	237086	533581	509624	451401	511349	374367	341120	475297	510037	517023	820690	847224	1216637	587820	352761	378116	850886	827835	543615
																		27.0244	341688	449228	184372	414321	135838	257195	569638	447892	432704	435246	225752	406565	463104	566113	450429	929485	440680	459972	675198	533640	335756	617389	734024	528915
																		27.0574	523302	240930	115284	172280	107080	186433	586292	408516	433290	410757	428198	284626	497352	474685	904429	750460	534171	395312	710028	485449	380565	703020	1642973	705756
																		27.109	251085	229523	167383	215294	158787	220077	532689	541221	460718	469608	740736	382557	437579	376189	574243	518037	664292	1513931	604024	400291	401792	678201	433693	505692
																		27.142	289320	307876	158131	277791	152543	253180	530462	349106	451757	425149	251860	1022762	315587	412034	357762	528514	596272	376637	387140	581362	378464	678680	468921	903637
																		27.175	286236	533076	121023	165246	209841	189176	524787	548626	442908	611207	290172	412926	348561	478085	590237	553506	724506	552117	402502	486274	617714	687212	686904	875641
																		27.2083	247448	307023	116879	293765	172581	241306	521860	593457	598468	674002	248269	367019	554520	659892	1080904	777396	403361	646529	491537	290400	275611	721292	1509405	839672
																		27.2414	266456	214369	114868	198594	209849	237428	560398	386401	518462	294289	352837	514779	414152	711835	864593	943814	403748	1393201	593927	469874	473250	942284	1467750	566088
																		27.2742	292476	265317	120453	425749	129196	183675	399147	560333	432911	716196	459712	503778	343303	404931	392132	720623	645667	650383	604217	509021	365371	808308	1469561	572429
																		27.3074	319806	269925	187176	264393	133213	160943	494605	592098	610430	604979	299373	426568	594164	566788	616977	413522	560891	965978	815662	331811	396908	950602	1404127	587692
																		27.3403	337473	239792	109434	229034	87973	162292	566960	333465	369203	511762	286516	370491	481023	644556	310628	411500	656460	733425	482994	281455	371784	1093878	1456872	565508
																		27.3733	323309	322710	99597	96473	117663	428467	677998	434875	808227	497956	361586	362606	311473	646403	609613	415610	464701	848552	618785	583600	591443	1087355	1390856	564108
																		27.4062	267824	231062	119033	169682	208705	183777	568477	435434	397073	498834	313951	329839	357916	637411	301230	705390	466506	623939	555029	552656	351335	773351	1562202	580670
																		27.4392	524097	272791	110147	166950	135286	215025	726899	394215	544696	484899	234626	361545	336299	623715	481437	467996	618421	641384	674113	449289	406684	647360	1654735	569116
																		27.4721	389626	328077	145327	137084	168017	450674	545532	381380	902201	501073	335743	820982	326449	605103	501700	523834	476226	1310173	500116	452423	407246	744243	1665869	550457
																		27.505	452418	219976	160529	163311	197583	202744	468879	605823	1223207	504596	321760	500691	342229	597700	531527	665551	700592	1584735	1061505	335497	520665	735038	1662989	561711
																		27.5379	257669	257223	134369	157943	345596	170470	519269	326446	541918	410076	249039	513365	546834	586143	593283	475768	489996	412903	426903	623759	354503	937200	1643946	559531
																		27.5708	257666	228673	110189	319106	238496	126553	429551	464778	563022	562915	256114	627781	305266	591178	506474	736643	695451	1447955	658777	272217	429395	750455	1690041	567689
																		27.6038	271449	242557	121010	477009	90656	183163	577986	429117	430529	452101	232492	523375	292361	589900	523506	374727	466597	677363	392188	374104	441792	634355	1678821	553764
																		27.6367	527865	209403	151204	177094	254390	117846	719790	539832	376450	373814	322799	423602	343704	601054	506434	720212	439880	1069474	644859	471763	368998	1509682	1709501	552971
																		27.6697	301739	295355	166930	193677	109574	250123	765499	482693	365537	527896	395615	392541	355364	571676	346785	855860	537400	673511	683488	536025	310226	686417	1677125	554262
																		27.7026	300626	303444	138327	143297	193915	276873	771539	387831	365331	408528	426458	388510	442114	579108	855190	489451	558166	678437	683120	284510	399074	578954	1679264	648774
																		27.7355	406609	209165	148733	186222	202136	203988	738049	456312	508144	280941	319440	404851	427519	568550	588008	623322	436575	528415	420567	568647	275244	701212	1627887	715766
																		27.7685	538463	332691	142887	225895	206305	188849	540325	542926	399604	560795	224929	399465	386308	570579	283194	702251	514733	478486	389672	550735	356438	549210	1711071	577446
																		27.8014	294483	180095	145493	178948	174332	228958	358630	607700	704989	497784	363846	407575	497645	582537	391878	728300	688451	575771	704884	262741	362197	543811	1684074	474892
																		27.8344	278735	284571	168022	158911	160760	193648	371831	343968	466618	406062	378541	429625	434279	345831	410695	567247	497163	744157	683105	506139	369569	696724	1693495	442291
																		27.8674	263660	307743	115716	198570	260116	241884	1464721	480205	769705	303095	401095	551440	440307	1157221	460803	857239	731118	466085	602158	429940	563920	1795810	1685053	496049
																		27.9003	271955	398128	137706	241593	188989	249227	526562	521295	425022	233205	500020	343239	419929	614314	284184	1590712	700081	616827	659158	263566	451746	647670	1673181	789598
																		27.9332	303368	229215	135915	150701	119511	403030	574245	246617	633233	484415	351153	380313	291284	414451	898024	1328944	461522	746630	435589	295398	324209	731434	1695660	410239
																		27.9661	737432	538684	152515	157922	137682	435586	619404	657595	417859	373790	319340	449781	452477	493543	1139016	1312629	636169	558200	456890	507407	526198	787750	1722564	620614
																		27.999	267211	201264	133161	215801	216095	196901	839108	409885	555751	537511	253925	352887	350974	473391	513947	601139	581728	780753	428808	347840	610392	755844	1707798	1364831
																		28.032	369048	262244	149562	145468	225874	191334	640666	524409	492745	465264	389310	290211	441899	539462	504805	746989	1111371	690542	648150	382989	432550	789368	1689102	1599902
																		28.0649	302848	315562	177606	182917	176218	526415	557143	442927	726330	430304	307574	652688	344418	381380	507566	919556	481896	716379	424946	464899	412855	1157671	1749639	501169
																		28.0978	510882	245073	156473	133088	413124	262028	885167	655490	508242	488954	552009	639895	417790	565577	550115	612503	612028	794749	919061	972908	401694	1169449	1743471	821923
																		28.1493	276792	388609	121659	144175	234125	112805	425254	351296	374866	423910	270104	562884	347540	587192	445805	521765	356497	456602	396696	540905	498859	802482	1736214	438550
																		28.1822	286572	273435	126296	246543	285671	188418	415836	338118	308945	444753	238104	394181	365891	477648	510189	528272	437124	567611	1202351	316403	575776	559957	1713261	1581926
																		28.2152	392439	336492	155856	137278	278559	159701	1678840	482166	413339	478489	439085	513090	358514	378965	518642	410549	402729	486414	371099	375698	532142	823064	1705737	713299
																		28.2482	464382	292790	110079	131862	447237	540356	1155379	1018418	435039	509503	272711	501051	383411	329195	507981	410875	395827	489458	502077	616136	471533	869971	1741421	565719
																		28.2811	412549	362125	137920	147416	435479	263652	1453442	626969	331466	577606	222860	454376	467051	382070	584270	399759	509967	597611	435676	413561	398588	884568	1743942	663872
																		28.314	371381	256558	145895	192484	149188	249802	571980	414040	517798	337624	247986	365851	525018	441524	741092	705840	490199	799721	540749	257285	395078	862963	1640825	483699
																		28.3469	277013	277977	162343	129547	208122	319824	575947	578881	414350	365080	308472	360784	529017	487238	521137	534438	463645	842846	614196	325155	454474	920039	1685572	649843
																		28.3798	369138	288215	137886	115613	173017	232250	612450	692062	480741	342316	344068	413307	556166	553128	410130	1014827	464452	837827	585509	927250	303805	806129	1714301	507961
																		28.4128	392364	309530	156274	141280	193819	193033	426848	501593	724702	463445	360325	420274	315651	518611	609095	588199	774360	665996	407937	292026	519542	988326	1719765	1328081
																		28.4458	270131	373472	141091	168869	413464	197772	1077225	493432	999979	779214	227309	377683	347498	511528	336106	709991	484171	988811	635726	391091	417414	719160	1707073	1524856
																		28.4789	263442	259037	150533	165585	339623	128746	392877	492928	1046166	506729	335807	535840	348828	729256	729909	908476	373695	411212	354021	411578	503630	778600	1684434	803311
																		28.5119	264397	387308	129221	298045	212026	172957	514174	489852	416204	642535	283079	427967	488756	798264	1162233	645444	452889	563626	668877	679854	515174	751465	1698452	1387569
																		28.5449	246918	361682	109481	265865	197258	197059	600664	324516	500715	704245	256304	563801	429523	598506	507683	724226	582749	942349	1129619	534518	462775	1052452	1726463	718857
																		28.5779	306416	224068	112991	128562	149760	237503	438137	585370	1384229	462056	315781	349605	496885	530359	414647	856372	428033	780475	637274	455626	477884	636737	1696625	656751
																		28.6108	441760	304399	279980	237945	196275	201144	497273	568752	482101	206277	353041	458152	515174	516521	1072996	969663	528125	525114	646622	399896	299585	826512	1686466	646238
																		28.644	484306	318121	142187	121842	208311	154237	477396	442444	377038	394254	406503	398489	539670	422309	326684	734222	600125	722846	381594	461931	309392	843339	1696903	460103
																		28.6769	285350	290412	141007	242327	227148	189468	909740	478615	384883	408141	372931	361283	432324	673447	772692	624896	536175	940263	979498	482363	306968	744723	1741564	603978
																		28.7099	404564	281100	131709	135476	144819	164495	516768	330699	336532	445209	293949	651488	289164	472378	371691	1456989	600175	428772	1152454	519615	296512	740618	1704363	495684
																		28.7428	325480	291437	209798	199353	296701	366344	397620	743885	476290	464329	261130	461357	386889	623141	454981	455416	463239	465923	596116	373272	469890	685640	1752662	578231
																		28.7758	295836	284377	109891	289047	190285	286136	460925	485229	549923	362564	412222	378368	354646	404670	509193	737564	701445	434623	662396	417445	441521	429121	1690646	603912
																		28.8087	390339	282142	122744	192290	233039	170518	825114	566634	437774	453876	251163	365157	338870	633872	1303777	619004	587655	438503	489483	395220	390931	698299	1736806	527116
																		28.8417	332223	250592	258390	181585	170660	156493	316687	416035	467977	571178	290332	368537	275791	298050	1175420	637508	696201	434475	597104	505010	317416	779645	1689513	524397
																		28.8746	298555	547832	136132	202004	236991	513197	468602	433787	452651	454305	258342	357844	477568	434480	187450	632177	723022	492996	625670	483047	605662	1014401	1741341	549505
																		28.9075	455570	550165	117692	117168	209786	174660	714469	389940	475142	396042	498718	363049	332281	407998	605286	750838	380773	428304	382409	285220	367927	699651	1712634	746792
																		28.9405	335806	221435	114442	462486	193340	389349	531722	287163	489883	519806	309749	575200	398853	573130	422343	681046	559868	818448	455051	352584	298718	736039	1742290	697259
																		28.9735	308412	281474	138988	235119	185591	142130	693354	447050	463132	374502	345701	532885	314190	860361	478661	646803	514857	740317	525282	428375	405364	779790	1759007	696290
																		29.0065	333644	245609	132400	110734	121807	179509	524222	498997	571673	678593	284050	436210	341377	809207	397938	455183	922453	884195	577138	496924	386923	560610	1743128	712553
																		29.0395	348150	308504	172235	143460	159381	143146	392710	403919	508042	395701	369103	322988	513039	598367	1008437	534580	500784	584090	414945	364813	461870	975911	1615305	690446
																		29.0724	511802	420826	106033	228596	215683	182906	753135	380659	749377	530034	506103	422936	323997	482394	1051350	532100	695466	476286	433953	355663	409897	722864	1781922	699718
																		29.1054	534472	437253	127805	170835	208850	236176	522082	436680	401503	1065574	348585	410084	347160	411517	242744	507027	787423	481538	436111	317215	369292	747734	408372	704922
																		29.1383	521968	256789	162490	190477	463431	407572	554145	518447	608802	480183	397310	484245	420357	459378	330089	497243	870264	475179	295545	404932	467681	687745	628094	702377
																		29.1897	515925	293111	175186	574470	145493	266969	280669	338492	348558	440562	392701	408237	408107	430177	415537	570489	378911	472298	351617	532018	388571	544335	533555	572266
																		29.2231	316217	551159	137855	186851	94922	219581	741643	480624	362391	525234	507513	401308	332604	1423495	304119	725304	385500	460217	387674	335050	417013	567649	684007	520042
																		29.2559	428915	271729	116149	263739	406287	309223	479379	592489	537229	484056	255551	522177	578203	680331	1310431	521500	392419	476020	867514	378586	392429	592547	525833	650495
																		29.2892	530374	225711	141772	356413	166249	189819	456990	1083563	451500	545582	336859	797276	365962	609744	861709	893337	621748	472256	604773	398341	378734	648878	515890	837272
																		29.3223	348828	390135	145152	226321	194038	160790	649884	415399	526792	567489	370092	518569	469162	520186	288224	1316186	657399	480067	638847	465146	389134	557441	504039	762458
																		29.3562	284674	287898	128857	190557	157511	495360	659915	387048	445124	522945	300818	507854	428258	932445	241462	530453	656485	472985	455801	447489	382996	955738	806318	492873
																		29.3892	218323	308699	114251	387235	175380	200228	450721	421842	312132	441121	393782	377065	581262	615686	1299808	592211	465174	476531	399131	391817	391059	843985	1093930	552569
																		29.4222	613988	334594	120677	262900	152460	242971	573205	426078	257681	306799	367282	510180	410579	622936	596981	551571	524379	545159	647577	264385	376015	775496	407395	482627
																		29.4551	426414	418370	107758	159318	167915	168319	381516	562900	311852	297033	446906	568824	552477	506120	417106	451937	512812	940001	399805	879710	369540	622892	539348	590069
																		29.488	420664	384764	137578	239740	343939	153708	485359	387893	905572	606893	355719	374333	501894	653921	483278	732254	504960	782599	375438	507962	403987	448575	411933	475492
																		29.521	465831	231978	134122	341244	225992	226343	475238	397646	367848	298632	323866	477639	272489	319826	402217	646687	1183070	1010750	634015	360182	398505	469477	451343	816504
																		29.5539	393165	340395	159669	143517	188776	233960	507547	498938	335990	542621	270512	367764	284028	406958	423789	654926	479812	506523	542724	455166	415329	1627351	620738	544984
																		29.5869	375328	341650	158569	205139	244230	95658	449446	376157	448467	365548	291611	423897	313744	474872	404272	971658	569886	608378	1145544	412032	401455	698400	538382	678819
																		29.6199	450912	215287	156319	176012	174162	210568	1081393	264126	424936	418401	375698	484242	521813	441130	402587	622611	544234	1450594	459119	389209	401245	547742	540157	454269
																		29.6528	382070	257511	190793	222538	279681	157468	558599	517596	368844	504882	441758	532838	281715	449478	461970	661331	488161	648127	540784	560732	417792	568639	522526	821045
																		29.6859	338864	268445	182346	267525	207757	188588	590462	427171	344230	488984	344645	448825	314930	401943	509868	656433	516625	674297	338273	444406	416670	1020073	520736	580230
																		29.7188	351906	350332	218103	177148	190326	196203	560988	528922	342256	533202	425338	456160	322465	402956	416690	622177	539583	508365	666155	353499	412470	599803	583915	624673
																		29.7518	342934	382996	160324	185176	230104	250278	603351	467044	342801	393064	439779	340655	350062	485692	408178	686902	468724	555781	1079586	344717	393913	1001635	502637	641457
																		29.7847	257984	397065	120168	256348	242239	445681	660618	479719	317310	470803	289508	456461	367148	540513	417544	872133	451033	827495	540078	315726	408828	590933	503892	769192
																		29.8177	383311	456128	149680	248781	450699	153191	433702	616956	360222	397571	299435	612192	508365	511021	392836	783675	310775	830808	388615	311590	376810	864253	477487	490901
																		29.8507	352727	297217	111571	582069	236513	265328	585498	344460	494961	594454	441361	545093	459505	574348	407178	552887	476448	663025	552508	313801	386424	881279	796217	661835
																		29.8836	490568	272200	190742	210612	321086	154115	519193	602607	381851	320342	278027	433257	290887	592408	409310	737767	551405	767959	504665	340559	398467	888838	454438	733599
																		29.9165	343788	280034	243600	198700	273402	193833	549756	465363	517966	605310	487999	542148	298379	576065	397551	626875	572100	687541	447372	437957	430576	799167	674819	603397
																		29.9494	304564	298787	115869	165558	203449	193673	488108	585012	477227	263406	389531	403485	324964	665341	560702	709778	435650	594586	469382	364274	477302	786657	658352	557614
																		29.9823	715958	356261	117503	190308	155733	241106	546827	518880	458622	524611	417888	342677	323314	605973	489287	620193	634359	606357	359665	531581	368437	765391	462497	652576
																		30.0153	254832	383697	122260	188722	213804	261308	545460	465434	387655	296393	384864	361916	557352	508244	481732	733336	1099399	618714	649148	391361	373511	775420	481234	583511
																		30.0482	522072	354203	154185	138937	258856	304954	455721	616135	478864	394134	561141	363362	347269	742236	469007	444677	854157	609256	498373	529965	422962	773151	548979	594284
																		30.0812	272918	315606	155890	296251	247288	196256	597837	441591	575450	528904	240103	379790	353632	627312	441472	609619	363023	597266	426864	718876	339554	757828	756414	608726
																		30.1141	401482	222493	206714	122117	283061	250993	555637	460960	564037	494911	447952	392080	449762	495832	431497	537882	504839	603793	554050	509145	537347	760767	427510	568277
																		30.147	330345	209119	187210	145658	163154	214250	666523	569397	443962	405178	301632	470363	437818	525131	423168	614694	665155	604915	378696	433599	339197	755192	523890	597074
																		30.1799	257250	346694	145119	271621	260881	177003	500745	395328	352950	383104	375159	486544	610480	571972	404615	325666	794439	601626	536137	445870	363475	773002	586272	582481
																		30.2314	231327	250452	136745	136226	285123	225210	585443	344641	413054	424397	325825	408990	174237	493128	389313	542911	574790	781722	571035	373657	432489	765416	591626	620078
																		30.2644	305758	584845	149430	172952	184735	190145	618458	333624	400705	395967	337570	434310	171338	599367	385251	515228	393756	729383	414946	261863	489348	776857	591807	623735
																		30.2973	266218	382689	151463	190348	183772	305324	471534	476332	422735	399449	327952	438837	185775	640799	384564	506392	401113	512589	565423	404753	366030	797668	478460	499244
																		30.3302	320188	391484	158995	139257	202108	298828	632289	462599	527973	548118	376434	420646	174980	455386	384505	636055	493377	699036	571372	389266	376660	790544	400069	612096
																		30.3631	283441	255801	161644	224962	205997	293412	640378	448551	631484	528403	317718	408883	175041	497804	416048	330835	570941	613012	639372	375877	351806	765491	609569	592009
																		30.396	412260	249741	132148	160558	535927	170210	528784	619336	426190	548945	246002	394744	176164	596848	381468	824302	428359	1072137	656740	280149	473248	884321	547361	578272
																		30.429	314456	444339	127219	194437	548595	234071	595498	561756	542141	520691	275945	403966	184160	1146186	372374	490235	390547	507815	640109	276568	352857	849095	613586	602773
																		30.4619	361112	306318	144945	214073	526690	173370	530440	501428	421309	525279	473424	401545	299044	1123958	366794	480636	540412	428106	472383	284750	349794	1032747	941423	478142
																		30.4948	265743	464932	185188	147052	247914	321901	590781	585477	1014146	464299	371502	420230	354168	1089318	367149	1362436	553611	427409	592606	321750	384325	696416	587549	810147
																		30.5277	298406	268633	96538	127145	233895	150105	646398	428013	508185	572129	429598	398150	347159	698369	362029	605040	530759	432276	432581	270225	567979	601827	432147	534269
																		30.5607	356842	366883	315802	173557	230192	305600	657506	642323	476428	427643	329382	381470	419790	744834	359178	703120	489012	590421	553661	502602	395717	520479	678374	587827
																		30.5936	324816	382662	160159	171628	230905	289253	599234	604403	607093	201741	362109	376164	517850	564732	349512	471013	445753	489603	657977	771726	442404	1329134	597961	413416
																		30.6264	278690	427199	137256	174121	215017	314679	636660	639684	1032215	254868	371828	351214	443024	847017	352222	621381	625174	500989	370394	320200	498214	624048	629750	637242
																		30.6595	456493	270603	158546	113983	234218	232412	611161	499644	633690	563565	344893	392870	349786	616357	373993	656952	660060	471844	727581	250984	483040	597942	946062	589948
																		30.6925	275718	347863	128029	276212	202877	197525	628429	429247	475364	461882	485952	397990	431604	622034	509939	653091	616921	653592	520450	511205	437032	665688	633036	599525
																		30.7254	587651	410765	185117	251382	198227	237519	569764	444503	337581	478367	397287	531914	383605	719739	586465	679986	492105	680753	511646	400456	426914	779844	546387	544120
																		30.7584	320893	283732	125598	228969	195697	202539	719064	456314	301176	547583	354804	509432	559434	532694	367199	628521	507985	1045835	610562	391910	383341	723435	508632	562669
																		30.7913	269861	395069	174045	140645	189222	178160	534178	444875	309991	674907	472027	439479	391976	725400	408636	500879	443839	827476	522840	393739	368907	870940	613538	524420
																		30.8243	467499	375554	184958	145831	184474	206744	711473	429013	414478	625035	442606	367871	447581	619231	364126	956036	548301	691870	584603	476327	413625	665973	490163	495950
																		30.8572	321978	283034	208843	206729	181076	178123	630213	411937	496941	314756	440677	350507	325726	546374	357155	578584	538950	596175	646792	323702	442699	622432	604986	662611
																		30.8902	295240	284203	130758	262918	195998	254284	843524	406235	425681	362388	432415	337896	463918	423172	443257	647344	527226	665086	459792	539998	437006	541594	711470	524581
																		30.9231	275176	367963	192409	447393	148872	290585	818192	432623	362305	412325	334490	374610	441977	783624	388831	466051	566545	660344	635296	288946	369926	803600	627741	473696
																		30.9561	393168	244248	150585	301524	187474	281567	699015	350463	419603	427519	440755	409241	518389	510352	443971	479065	545711	816663	475385	419835	411078	658828	528647	512063
																		30.9891	304905	288308	153912	144411	170768	209319	538653	449187	630876	514623	464526	450184	408117	469279	407492	566587	465150	786818	542987	493174	335862	637841	517060	625139
																		31.022	284811	405855	156841	283029	202599	304244	748306	479561	436235	502172	493060	342300	575269	482802	336170	781813	433794	763567	653609	375474	358953	640129	523462	434880
																		31.055	295839	334253	152475	254602	245830	224896	719806	489925	493804	431162	390071	484869	510241	487684	347529	791078	448076	795808	554053	506313	518396	635192	579130	463373
																		31.0879	417912	282648	136357	141471	340254	174806	709484	482735	515754	397778	397567	580976	525700	489162	650613	829464	472530	757529	489489	354797	447711	679089	609926	530278
																		31.1208	475817	361437	193293	118703	299174	230474	682954	469255	334829	368836	323278	377933	588944	502660	468965	819143	483347	737531	458536	345957	412414	804145	601020	538096
																		31.1538	324205	354281	142331	223831	460994	203601	662699	446400	383464	371479	383973	425441	568791	496380	365887	833356	637031	716319	561511	298291	338127	813762	643661	543465
																		31.1867	420667	530140	137778	169546	302675	166955	676720	469168	427922	378244	529744	502647	243450	499453	546821	816832	817595	726583	450082	774372	340535	825550	785813	557613
																		31.2196	457879	422039	152869	192687	267301	351693	671269	416924	360852	361044	370232	468160	257866	501910	558119	807141	588581	521241	495205	454068	346474	824706	567495	574376
																		31.2711	433975	438724	177421	460317	302994	159329	673196	445970	446943	583525	265440	640887	396411	518672	547652	702722	639696	500588	471550	502416	343929	839804	537103	588844
																		31.3041	416724	409417	159119	145057	245188	163662	669101	456353	431359	519108	369461	642013	441568	509234	445425	775098	529980	500909	589247	416716	342078	817167	645760	586246
																		31.337	275065	287965	166176	140460	241592	194865	667346	515475	496743	548298	235607	543007	424281	477394	666815	635766	737807	495322	453953	359097	385000	792113	680059	571712
																		31.3699	270989	398872	152666	157723	234328	317357	662713	303325	659943	345334	305656	518519	447695	478290	416285	632414	691688	483135	486964	314730	342364	806704	805597	564635
																		31.4029	418757	333627	169585	218479	232565	239253	652585	485252	600960	431874	271601	339021	445117	494186	459579	578309	588564	483114	591418	500208	478903	774278	704350	555211
																		31.4357	329005	374427	174931	169618	227698	226298	664044	479206	562082	557716	292434	406826	428797	489855	353793	587375	647008	482985	737943	348206	320777	778077	589819	567926
																		31.4687	292653	362374	152214	222427	217274	275776	697947	404457	589884	403177	442371	383447	428156	488383	485299	584121	528617	477348	712329	387357	313996	775602	599646	561748
																		31.5016	344934	312515	155991	229543	214983	234230	395102	466279	690687	415567	366478	469915	422608	476966	599363	639945	431704	488804	735556	508308	369128	771204	953297	560557
																		31.5345	363918	516042	150967	158572	206653	278375	497465	413082	405109	379937	407168	419459	430767	485446	606902	561781	484458	491118	684269	362395	322820	750408	870267	526510
																		31.5675	455292	403341	196170	225561	196576	192874	503730	400498	407918	522250	327467	454274	443484	479527	500540	948657	538988	489809	704902	388990	346671	773235	778366	564871
																		31.6004	507600	381358	224841	434342	198632	246495	510759	395629	402462	375163	366630	422884	438042	476721	393318	739054	484853	480531	696573	281485	371202	742739	1023310	546316
																		31.6333	383901	379066	145638	470518	258624	248406	543550	425446	695741	302564	301539	408753	373217	468160	497594	499706	514952	481933	689931	471975	459704	730564	799435	518042
																		31.6663	400806	474106	193022	178016	271200	283362	472708	415995	698923	651913	428697	411347	359177	469439	524281	484555	452517	480520	698215	339329	271277	639294	494146	527744
																		31.6992	264029	548250	152742	207257	239020	295065	629486	415127	778611	378053	347988	417228	277826	464971	430466	616946	426075	481284	693266	422622	297232	673335	584507	533744
																		31.7321	261671	511100	164480	269161	243605	271230	649610	396299	480803	369557	402751	406478	370165	489801	456721	551725	483625	487399	691735	473567	279015	669375	544591	538931
																		31.7651	258800	338971	161926	166607	239172	244957	551672	396759	474596	412423	302154	400353	357691	501565	487982	721890	464380	492079	676679	321810	284474	677240	566183	535727
																		31.798	233435	289030	158645	213433	234109	261768	589569	375630	476349	408248	413800	391651	274590	473389	351757	540023	479593	492302	677020	473272	337995	541571	579936	540160
																		31.831	236228	360047	157089	168574	220609	313128	574716	442222	470932	446465	375482	386253	438505	366753	486211	621698	454574	454832	680356	304510	245427	759873	462676	535616
																		31.8639	244355	394377	193275	222341	216540	288883	540708	419152	436044	473067	366308	384545	410120	428898	397049	772671	439011	470128	684511	355917	349552	622200	885604	526732
																		31.8968	277811	433961	206806	158673	227600	302962	620311	421824	427542	344031	361438	381258	395740	419985	332195	746387	435842	476641	670866	437069	342731	794481	749949	508540
																		31.9298	248645	311923	149887	209162	247673	205382	584843	482154	559470	372076	349287	373300	568279	577398	392450	733325	572850	486364	686918	430764	404897	852128	815283	564911
																		31.9627	270979	327203	159161	203442	215274	195717	539847	586821	543985	362565	343127	372765	378247	497191	520813	722404	573611	679496	669998	277026	367530	881142	840469	510292
																		31.9956	351643	348379	195049	276907	281314	185278	549531	567113	430593	356693	346766	367034	356906	593009	479167	739682	376021	654639	672028	467118	321885	854903	787051	490297
																		32.0286	344975	533143	184843	201920	203006	170651	602829	400661	493707	335272	357743	368928	375473	412756	338839	732796	441165	833025	684805	505392	386264	806010	808617	716005
																		32.0615	389593	408757	141998	201886	229965	163492	683572	424334	303041	333244	414817	378502	214054	558213	326868	729585	397950	715153	672144	334563	419305	827596	788859	686178
																		32.0944	279302	361846	195330	157991	232220	230690	600420	496161	359695	453432	301552	374547	285786	618823	347049	610209	479078	485100	658899	431330	353485	814664	778870	686946
																		32.1274	279766	299544	148691	194152	239226	217460	657457	415322	357270	328319	370145	364331	271107	624968	497817	594935	445794	690605	665788	362135	371823	822548	779218	754409
																		32.1602	294493	442441	144421	442164	183037	217483	651015	485000	992844	289932	189174	349047	428521	424027	413383	867509	488448	836075	468548	344569	368621	789889	767825	365330
																		32.1932	363020	371410	172879	369175	178439	211423	659850	415163	384552	329292	259389	386508	358456	672262	503605	543718	415352	636304	557582	365868	398711	785213	525386	485161
																		32.2262	287388	372316	169219	176481	172199	214766	665617	456726	310389	346232	303957	394469	300034	536585	386621	590785	439009	489326	560491	343826	388216	820609	528575	831172
																		32.2591	388564	329264	142279	153822	207486	254219	652695	480960	434951	480488	330194	375670	458485	952700	367283	635404	607040	477668	514912	322273	393476	789096	535051	662918
																		32.3106	389990	372356	152075	182815	237350	265262	624953	488971	587588	321901	347346	382196	419379	558311	497720	555913	516692	502401	617944	513393	417286	695928	563063	679538
																		32.3436	330480	381989	128852	277786	186453	254748	644163	637712	652443	316503	302960	378748	874523	572038	568739	491282	470270	685083	656654	502245	415093	686767	559454	1292764
																		32.3765	271218	298615	140648	406922	141285	254708	627921	638194	440799	411623	439760	390180	835408	580127	498489	612635	539186	613037	471642	596370	431198	702552	558036	464358
																		32.4095	282144	376977	156534	248890	166608	237166	626961	640672	401877	420977	443886	423755	405790	578215	572954	889190	513841	618788	481938	590017	478395	671021	596052	735060
																		32.4424	339427	289580	142921	207807	198275	228088	667863	378195	707807	527260	331608	399159	368657	571386	590879	485116	381974	632842	442848	573440	473060	682084	595608	608368
																		32.4755	389814	402217	158612	307758	167374	192415	614346	425879	491251	244950	263669	511791	476337	576825	367841	574233	379212	549619	506223	362025	446832	679550	583254	437517
																		32.5084	306585	338187	167579	209933	183908	171455	507599	544066	671324	240530	385308	424347	398861	580702	395597	540425	561768	688779	462597	534188	463198	611914	515929	799065
																		32.5413	288288	505168	156688	182150	280106	306747	482632	421751	455931	333229	525550	362117	412376	574954	409631	964713	557629	519931	495451	259455	413592	589485	547645	1357331
																		32.5743	289021	565767	160493	242990	186380	431197	523472	401109	236471	470500	452250	592240	228494	573027	454594	804292	605520	885053	475098	505069	394820	608979	644004	1078669
																		32.6073	285405	368477	162585	282464	236430	216750	552722	425976	397248	474450	366663	442598	269598	773424	386555	475744	653975	670364	461537	278890	395790	600381	640980	1085874
																		32.6403	333918	382853	159957	175626	217889	174843	578399	567532	485638	366807	365991	433425	266295	624958	382919	754026	487043	715502	560258	357982	408283	590491	657495	1051624
																		32.6732	365922	516005	163342	232255	248606	292880	781929	465402	338438	546915	355525	566028	294018	507580	369506	873425	559913	654780	443763	320433	387070	580388	609301	1046015
																		32.7062	361219	710144	171910	150489	272721	218844	641929	454763	378251	481517	350096	590939	390727	524376	368005	607705	517973	736867	635694	290672	379164	585473	566953	1067995
																		32.7392	333223	418649	160580	186640	157912	189654	528240	456976	414789	567541	342691	482746	817609	541265	400366	612054	484881	728625	531423	376457	371225	580718	701673	1084392
																		32.7721	335871	277903	200946	211456	215499	253445	736724	484393	559129	393908	331766	480286	223691	639515	406490	664370	618983	708107	571418	342108	369125	560053	694506	1075199
																		32.8051	360653	367310	173406	201236	165896	303485	777801	464867	481476	480267	320943	374762	394163	665541	397148	643961	338130	603152	423403	372479	366482	574582	719221	1089874
																		32.8381	284517	287115	176025	147437	105178	199508	529822	476876	410929	396146	305784	507548	807604	670034	603476	653618	325744	644194	721105	281697	359406	573307	504865	1067970
																		32.871	419040	280501	156978	417857	114207	220618	506628	496563	667906	363673	304962	592572	397201	544832	617535	629507	418347	616723	599956	490528	356400	568660	543836	576898
																		32.9039	495724	341095	143523	145505	240751	216596	506927	483938	410438	612350	398602	481323	392006	618144	611182	642840	411678	596590	662218	442279	348984	540077	592649	493777
																		32.9369	479288	431963	212719	102556	159129	192244	509035	471630	334347	433958	326232	474209	355905	546422	671865	598915	468031	627464	540662	345679	350878	577316	571267	481334
																		32.9698	396947	359011	170229	187321	139876	170787	496105	461027	376029	413986	379884	442255	521355	509313	633567	616520	383329	696723	591331	386004	375822	591622	869333	526177
																		33.0027	352848	457758	170878	88959	215910	530139	509149	447030	388985	488673	333100	477887	375563	651833	627642	572592	447783	530082	713669	190810	370002	572805	879776	418398
																		33.0357	352929	402130	139521	219714	288527	200857	542542	443688	434553	361381	329367	418627	321822	649379	632436	571329	549118	610628	552697	964106	380061	568179	862716	629509
																		33.0686	353925	385794	158173	147204	205689	285767	493102	452325	549677	389838	277236	415617	398799	491357	654079	551677	464553	596264	773889	416609	394867	537158	869668	427899
																		33.1016	399776	438150	190968	155019	173117	226694	481347	454768	549534	332496	280210	504489	314528	544118	647272	544864	445761	593196	719532	491490	363721	546709	886415	608496
																		33.1345	414924	355503	191110	195610	301503	258891	492272	448416	741359	385304	364386	565738	477529	626613	621562	537376	419340	541639	678462	518637	366309	557418	869339	482650
																		33.1674	297010	442862	205777	163713	255444	380274	548410	395867	648112	551391	480777	525211	482964	883721	595343	537206	380918	537721	464079	483552	376883	548247	888257	404708
																		33.2003	303776	285385	169521	135941	159695	252151	510288	336624	439692	276244	260459	519365	463594	684535	605801	541865	409657	540829	686672	410748	363724	543441	875521	319602
																		33.2333	290064	373835	151711	200514	154342	287621	554196	443818	731994	273897	242295	452574	469856	594581	635459	545271	414220	597023	670469	392289	374476	674605	864837	521973
																		33.2662	311957	452452	137579	182717	145293	298079	527666	495352	508120	377657	384653	526888	274737	420632	410699	544391	575006	622139	468629	276502	362099	611214	875326	1291772
																		33.2991	330895	376620	190261	175561	276634	251354	555942	561455	495960	390105	353997	488914	269816	461651	521409	554675	487241	611120	622854	266340	352924	796302	879543	629017
																		33.3506	305948	445315	145106	137593	186438	206555	532428	480780	479569	397237	395646	350360	524689	1334351	385965	552331	506855	557250	681327	470821	371257	620711	922059	501709
																		33.3836	337781	300102	202541	177282	190741	263170	508251	468803	468877	388595	255600	248278	318439	1351768	516669	537543	488728	556748	532760	413975	376867	990045	878763	1063382
																		33.4165	397543	365751	174852	227117	177365	152950	490706	516257	461551	404511	255669	249136	300518	435577	353258	526606	499353	667094	609033	339285	355635	1141362	872329	1292009
																		33.4495	414396	632454	214804	262824	255076	225388	709635	458280	452749	385623	306820	394572	484402	431146	423805	520744	435231	553443	442651	448300	370501	811210	882458	873834
																		33.4825	393812	392472	155934	174360	141560	280098	623730	495741	474639	387798	305102	532061	566901	686488	655015	522978	489278	539996	591592	382700	384669	504253	857412	401689
																		33.5154	416433	354501	159864	123740	229577	280181	577050	497216	454071	829191	287292	442167	266987	593014	403671	588202	511985	582087	471013	371808	370240	764349	868164	1102142
																		33.5483	425083	272246	222083	185724	259959	203543	581088	442602	457010	936480	380663	402261	438944	461269	672347	472972	515607	563650	732730	578953	372646	864786	898632	1186704
																		33.5812	520947	302625	229413	120486	252788	219800	568319	728913	452714	562114	460753	540914	457687	502121	399585	614193	523416	554508	652734	603848	364136	649405	869066	347851
																		33.6142	355102	323727	236673	206746	315732	269322	497201	459288	395686	776517	332328	378582	472296	551041	400545	520035	681563	573806	600041	631518	375850	774407	826754	406445
																		33.6472	487862	367212	227798	176372	225019	182507	509077	532156	390714	751220	432676	337370	473835	477709	394389	581623	721671	556697	717202	632772	377807	1026546	909633	558463
																		33.6801	410829	357725	226067	145601	177748	258823	584367	488792	402828	739411	253171	328482	459127	578328	390449	576397	515648	599835	523248	607779	384774	504542	903541	545351
																		33.7131	440300	452920	236434	322649	174340	236454	511796	504055	385336	831424	256362	288123	488814	832800	411818	629221	626397	572504	463077	588424	366578	1207262	908797	677279
																		33.746	362458	335926	237528	191580	193615	266455	442642	508607	392847	431518	246746	323479	476811	600242	462323	667090	577428	589876	698710	326353	350781	557638	906011	577715
																		33.7791	442322	353259	185344	348720	167110	267271	427087	442029	397715	532020	412559	400065	472938	579493	588830	541142	658026	589882	574663	490200	364288	1330922	968753	462287
																		33.812	439524	365515	164287	172233	248462	194238	499747	480104	409150	500851	446721	396240	467187	602109	494441	634293	572961	568919	429475	454218	360563	503761	924480	527938
																		33.8449	301229	309801	150851	393713	156887	231365	566797	492358	351118	336283	286848	431913	467981	621681	528041	539672	441860	563485	513804	420835	365788	544371	895992	542287
																		33.8778	413585	423515	197132	182985	164280	196788	576178	493096	306085	372358	433088	367555	466518	577925	327696	687659	427277	557521	542594	416776	402602	641234	922397	606344
																		33.9107	394664	547042	178476	127627	187783	315969	564896	464367	370573	389863	435387	401542	561263	566845	413061	620106	431925	549601	466596	356980	369395	1384318	935704	469315
																		33.9436	361621	546270	169174	153255	205234	276370	533493	452379	446375	392566	465321	420284	540631	561282	376080	514796	467173	520242	423900	333974	358516	500717	905810	471286
																		33.9766	452839	394330	148218	140810	205400	264159	510684	462258	368133	477047	455977	431477	523008	568253	395266	448450	401053	520179	485594	315689	360643	515377	961439	409989
																		34.0096	442918	395409	229814	279316	159571	245454	521307	479868	374751	395700	370291	386718	523945	589056	381369	573027	440668	537896	650417	399003	352256	396888	945692	646615
																		34.0425	460109	414137	220368	390025	310162	266392	533487	415044	401653	422622	418728	394596	523403	585217	385467	648482	581419	597749	408444	349724	335112	707339	940290	431470
																		34.0754	466611	403099	192086	204662	148880	203080	532280	588428	453372	391493	413271	412918	531522	576969	392123	662331	710429	598112	471197	285581	347608	813975	938658	505284
																		34.1084	342464	342958	144576	390618	125227	234935	524026	599218	342806	419362	339731	402741	517820	572452	381662	674236	646368	616841	620797	444326	344623	617398	930652	540799
																		34.1414	357526	568253	187295	458321	216934	214267	543079	522566	477054	564336	295874	394738	508053	581402	391378	674326	743658	606101	817162	414888	370304	522533	924564	522492
																		34.1743	300350	357613	202362	147400	166536	178550	526248	544611	435171	449869	394290	388530	507436	575234	396523	687189	565959	639872	587169	547859	358277	747840	937294	516175
																		34.2075	317764	316923	184224	161911	263565	211183	475015	718611	488587	308360	456783	390878	501889	572497	395990	688361	458205	614246	503151	406277	356153	731480	921064	547214
																		34.2404	357511	368983	194680	123558	208767	183863	625530	600076	554676	369852	252480	386823	487542	690008	388108	681522	449095	612555	613860	362352	336192	700924	939490	529604
																		34.2733	401121	346027	179710	126789	137756	202998	604414	434562	383246	322768	433112	386710	489447	692096	426850	665838	408922	626723	537288	339532	355245	712396	950584	745727
																		34.3063	380988	333629	161982	182208	180247	339867	570721	573563	382727	260574	377217	383819	484589	584317	410307	687789	494918	595627	486883	391570	343292	748139	934110	729356
																		34.3392	487906	423713	185650	252649	152741	305926	563273	538243	378907	532813	374646	380672	482305	726534	403804	697555	802388	603280	606759	353636	341624	649926	896009	733173
																		34.3908	681279	398691	245039	182074	241435	532373	557864	541314	337426	475922	461625	400245	472500	646830	379141	666057	640294	603108	746653	479472	340477	629698	884706	719580
																		34.4238	648147	432297	205522	135265	216108	184049	616865	514841	528103	462255	280976	380711	477240	408631	403062	657610	575905	584854	454875	417868	341253	629882	905353	735285
																		34.4569	295077	460089	207561	148203	209281	178183	607012	419660	384178	437456	449053	369668	469179	766794	381568	644208	507381	537686	711702	408750	436176	647604	954029	708219
																		34.49	421700	443813	217025	240104	178358	226689	593396	624610	625435	653849	378939	369657	486019	667405	385652	641832	563309	509398	477761	300181	536843	645284	1010251	693287
																		34.5229	353298	265903	167109	136163	401628	239235	538919	582766	416395	631216	382959	373779	475124	281866	384642	663565	507807	513143	545147	523848	343367	627247	1016605	732664
																		34.5558	322868	262353	187737	189914	252356	263308	545473	408161	432393	291251	352898	331041	291649	294187	397097	664719	418417	515395	624346	414659	361685	612227	985726	721588
																		34.5888	344037	376598	168605	176342	382933	341375	560756	413970	759257	372475	374846	487154	333042	283830	391414	636981	381046	510235	634269	350202	304716	629886	1009612	747870
																		34.6217	631953	340808	184695	145608	220085	189266	544990	420053	661638	473428	414405	457100	301209	983674	399493	614495	507556	529356	635854	570276	400107	618666	1005427	753237
																		34.6547	454148	432900	175702	120681	236234	453227	552342	414199	394809	547103	325998	426076	541369	947567	380251	596583	552431	523168	450636	436819	395317	610224	1002992	740826
																		34.6876	354530	353074	173126	191176	158155	230746	543689	411784	400668	425222	435265	573419	434972	931442	378901	603431	489484	535172	531586	300724	340499	815305	995972	748996
																		34.7206	396250	425914	158579	171608	189350	186673	533630	407127	404662	459298	429068	517449	468753	946837	384246	599830	565886	577700	584916	500261	355918	795684	996734	725267
																		34.7536	683014	387851	162875	164521	223658	248593	517346	410030	440962	559242	220473	401905	318371	903989	376753	600107	552959	640176	532016	607767	298606	705942	1026350	738083
																		34.7866	475353	598585	197516	311727	458305	204275	500082	412556	593767	349854	459311	562547	504943	902189	373241	646291	568540	510652	548592	321809	351110	752120	999871	710198
																		34.8196	381812	526790	214297	134316	214672	258589	499124	412213	439478	408253	286517	342661	327413	904732	370312	606226	528621	566140	537613	359407	389980	690912	1000888	659826
																		34.8526	301300	345747	165381	138403	227125	253367	473210	403911	429386	283039	300150	433204	451897	881819	444084	542799	614297	534413	530577	345143	373739	675866	1008621	648756
																		34.8855	305988	299524	236354	132168	182216	326304	753343	399981	432650	382335	344471	568148	444770	889204	575943	587917	742663	492661	503159	430152	363598	832732	1033319	634116
																		34.9184	371586	386494	217614	331225	288671	224891	787302	399264	412114	403437	342402	566256	480880	887787	484185	562892	631579	457252	511244	585889	398923	758496	1060375	621159
																		34.9515	336322	370017	223001	125305	312080	251473	587064	401632	413987	373321	305734	598752	492411	890137	387753	421993	591722	1003274	524093	422414	358880	764645	1034400	641428
																		34.9845	278398	382633	204818	172692	308473	234915	579691	399358	413902	415731	306545	439466	498090	877937	387907	773627	645783	1194827	520994	477701	418997	759523	1040507	566688
																		35.0174	360626	359654	193747	228998	272483	278970	504021	387299	369470	497576	300289	460335	500369	884983	352812	614710	438354	602501	488030	405872	431010	748307	1039543	602800
																		35.0504	394717	359498	192476	258014	324542	305939	571144	407964	410821	429074	307893	509844	487424	919720	443765	816936	440775	682063	545673	311681	436148	710646	1036463	564946
																		35.0833	376541	386461	194021	176777	280071	232019	521852	398861	401647	314275	342342	607253	487236	862447	552865	700363	387929	362604	441741	450777	442401	705599	1078221	717836
																		35.1163	324797	343761	194443	211541	255576	326069	569829	399675	395068	427041	371379	405008	491978	858877	504178	670141	640103	462132	447583	535113	411229	677458	1046799	541028
																		35.1492	431157	402556	196494	144535	142970	316076	620251	419727	380706	645763	371451	422221	472675	846344	530503	486269	527288	1212383	444225	630153	484748	688359	1178432	524031
																		35.1822	369293	503923	198497	208084	162895	282799	556730	454271	402785	498879	464849	410142	480850	837536	439109	668680	546401	678562	771198	473883	483857	717828	1199225	558505
																		35.215	318049	384508	207406	257338	268203	199442	643551	573915	407701	525542	322097	629000	472080	731021	411825	641590	534455	1108412	466535	473957	479157	709268	1180820	501518
																		35.2479	296364	357702	199910	212943	168109	261698	532098	417999	414282	389214	312968	392876	467436	730934	477805	500930	554241	861587	399061	324104	491895	684134	1188678	380636
																		35.2808	340884	388080	209270	184886	262835	294009	578683	410130	400077	369535	273236	368637	456914	743647	453424	513110	789293	1483657	532666	413403	493347	697956	1200634	376147
																		35.3137	295111	432998	230139	185544	226666	409826	630122	388312	389627	356799	261256	389649	457063	724265	460895	520046	675999	432031	415935	679615	502021	673438	1217076	495599
																		35.3466	335254	527582	249505	168839	208275	234082	426081	555315	479416	559358	274527	451933	479847	732893	524288	556739	585235	528738	570361	548256	508286	663759	1196185	646761
																		35.3796	434448	381478	248691	198834	180058	524731	824786	407353	446769	349563	264598	517866	457145	732402	507753	556324	585089	1068142	632615	448944	565811	660298	1244478	560294
																		35.4311	292192	331310	207079	167462	226442	195182	466908	597548	357746	627739	257998	484794	472433	1297447	512559	536724	598248	1092816	442013	310155	562255	644963	1230968	304265
																		35.464	588972	404172	169695	212042	194383	267693	678197	452465	490371	371714	262915	356718	458679	418661	504251	555206	620328	638808	430334	290757	491835	658627	1235684	919899
																		35.497	550437	386465	201280	197935	228996	213151	681544	515150	385209	320918	254651	358765	464944	357673	533584	529399	535390	463244	571224	297310	489792	656893	1215622	1147848
																		35.5299	523369	435164	148873	164349	202970	241946	692603	553416	702533	390300	331880	357019	452769	402328	523307	560917	663535	544839	428819	352147	489358	676614	1202102	1119707
																		35.5628	411445	560529	142144	271588	255485	228013	661265	559817	539877	574908	443451	347798	453356	461418	526953	551557	612669	422026	566346	463259	495721	566701	1055765	1071923
																		35.5958	430937	419694	149227	257823	222993	351468	668152	542667	576516	385625	452133	364970	445855	454223	482607	594301	754943	505936	408556	378268	425892	560469	1036794	1103395
																		35.6287	338451	492684	145182	205999	267488	212041	720914	479591	568340	422231	380174	357452	242434	453572	380344	596213	512814	459349	732608	283579	419667	562941	1029323	1106570
																		35.6616	469662	499204	148816	195890	260358	242401	684272	488920	550591	611585	411738	383781	407457	458962	521353	637009	455195	559704	459519	504930	411237	555202	1067729	1110984
																		35.6946	419029	468550	196390	322485	174883	143230	674918	474039	448290	432743	357662	378819	345960	411480	555843	644549	670708	648053	749421	309191	409338	524709	1027053	1083542
																		35.7275	354824	330483	172502	258650	250868	294061	669485	616782	456831	382796	346960	365076	293853	512802	448197	640124	665801	597604	560158	314796	420900	554941	1041890	1102025
																		35.7605	375442	346252	228988	210728	291355	334545	666615	425716	409084	363894	426710	366254	305274	487248	454961	619543	571004	633957	599122	466299	423652	507331	1041221	1109711
																		35.7934	399615	449329	242895	188940	298195	268670	666223	503099	472305	512112	403790	379682	359501	573188	422730	581098	680860	568521	575536	297575	429346	518391	1046106	1087323
																		35.8263	328099	593457	266218	171020	278075	263206	670328	510222	410818	627050	398374	373017	422349	611168	457689	711591	476627	593889	540270	496167	420015	505432	1046304	1078317
																		35.8593	412616	567814	188690	167309	260662	309149	660117	548279	417783	627488	359706	373709	267471	612720	369308	598327	510287	420068	569075	286615	412866	516955	1095498	1076024
																		35.8922	396418	355184	230516	190423	326433	265608	666209	499777	411978	617625	382105	377623	333867	610634	466689	775559	546937	462521	478962	306797	419305	576270	682280	1026496
																		35.9251	583433	503834	164129	272150	163516	218196	657418	472635	398607	500239	468443	387039	540483	587786	370825	507247	556667	450169	435669	300965	435642	588697	773674	1016585
																		35.9581	394752	423055	180421	193509	169477	298018	654852	467516	411673	412289	464924	375016	260112	634732	412922	829806	602687	619501	411400	356061	411495	563489	1000726	1026180
																		35.991	392690	470075	208799	235980	181361	298598	659994	461115	404424	464176	521739	369776	336951	664777	339410	654558	597443	812253	708065	363856	412698	570575	664958	1035712
																		36.024	390965	404647	207513	211304	176108	321256	641471	446805	404602	399633	357287	364368	375002	659670	340850	868989	522687	1247595	450598	475188	414590	586549	760278	1039972
																		36.0569	377170	374301	206219	170347	166458	186557	727500	375951	401271	427356	275110	369260	465547	643065	358275	862340	444286	430559	432274	504403	426028	557301	711934	1067085
																		36.0898	339951	359892	202415	226130	168064	296962	539551	407296	385071	524227	434224	366131	190678	649381	368055	852210	617722	539940	462738	495799	440750	930609	1197590	1055743
																		36.1227	563861	407495	201127	199557	167037	260368	519147	342498	436866	458291	347222	371384	432003	648119	379380	840482	663708	610983	531825	419531	433385	508604	342896	1091405
																		36.1557	388770	336749	164844	304498	156948	283910	516986	431304	466252	428935	406726	366185	401757	645930	347148	843312	684691	643193	457820	419320	431770	510048	698193	1073833
																		36.1886	424549	402112	207341	219765	163302	247901	369313	560533	457116	384298	448209	389435	431117	607730	334703	843778	678441	653121	567497	842811	429016	634344	772251	1051020
																		36.2215	475475	417394	242929	231475	160497	241591	466526	625441	445329	556615	408359	401429	289344	603603	337251	817811	666798	662529	431492	331364	433329	716820	597683	1171836
																		36.2545	427695	443083	200126	166952	273968	248361	776906	463484	452132	413268	360864	395627	312684	618670	345856	828989	655368	682215	720092	599196	431187	650055	626295	542743
																		36.2874	414512	508814	254809	299922	220701	238870	535022	563814	372704	419066	349629	392976	197096	654426	328441	824439	664568	666510	483070	371994	477077	672431	619408	530852
																		36.3203	406855	511690	197916	199387	233799	274136	436711	486208	601695	367557	338391	370939	257585	739140	307095	842189	704452	669190	527828	204713	341364	660807	1286159	691451
																		36.3532	352603	456038	208485	219277	256884	320009	541081	427614	319742	369404	347328	375400	249076	699480	270511	835877	738590	686002	585563	329341	318383	543338	801704	472267
																		36.3862	321429	360858	193350	232923	212474	333008	589931	381730	368278	450807	482339	541311	480635	533767	447506	838468	487670	671449	670480	347132	305382	539116	479059	641892
																		36.4191	364449	299080	171454	228659	169719	255208	674005	389804	509771	413063	287341	321522	463993	363806	408549	841036	536676	673918	487284	375554	421919	527359	518153	492832
																		36.4707	320006	380612	247171	161858	238702	242393	443139	383478	492465	483293	457735	589053	408934	456974	538462	801796	515965	638239	473859	372960	435581	506243	753377	686113
																		36.5039	395820	525786	266280	200406	293555	241640	640812	390349	466713	394535	436060	550939	507778	453579	539186	806976	462656	633811	530320	358671	380213	568203	515230	372503
																		36.5368	354722	447518	212802	260814	161000	202172	649060	399257	418728	377346	548487	410270	341273	467570	427844	788738	453047	630926	470396	339895	311240	564383	612153	622275
																		36.5698	444891	502284	235414	212511	287197	290185	674923	392814	591746	638730	765434	468297	313962	540085	522552	784653	643430	621447	691923	327961	321324	574794	548557	647082
																		36.6027	375906	475857	147805	224129	291773	363157	678096	399123	603818	427613	750143	505598	534517	485655	464503	800512	477481	620733	659309	325927	470554	571174	1372665	609057
																		36.6357	358356	375628	158165	210656	213455	378153	745763	399203	648735	437410	761429	566760	330643	508764	650440	765100	468276	656015	433729	325818	332961	569707	1317604	614074
																		36.6687	454044	542536	176840	304476	209477	345298	671675	392860	634536	601762	767640	608021	328733	364939	488691	776217	532618	651351	497986	328474	287887	596668	458968	645131
																		36.7017	499025	391757	160059	292382	139617	326561	650690	396757	635808	457896	740569	395548	568778	391106	434918	652321	692317	639183	483682	323447	493858	606837	953313	647030
																		36.7347	413760	449623	156240	303784	113656	314642	594435	399435	422512	416143	731196	468743	387454	381909	379509	603684	690533	622707	497560	335078	421645	610241	480236	644094
																		36.7676	536177	563227	150139	326469	132785	304365	648486	390677	626589	507571	715968	308485	387186	482877	342299	617876	702469	640288	514753	321961	563859	587629	1440373	624079
																		36.8005	444289	505065	191316	197373	131713	300174	618220	420041	606537	452959	702317	530322	385405	487477	329958	631643	653838	626627	522947	320020	575161	596187	1431732	636959
																		36.8334	443996	479017	225168	197623	269374	288081	587655	401077	530998	414620	691920	420596	349865	671095	489451	616945	528104	651679	509178	331115	531371	574623	1423160	647380
																		36.8664	550701	473365	191098	308759	191824	277907	790694	401202	539234	431599	726765	449546	416007	820029	431939	603847	577521	588394	512317	369912	602377	579165	1383307	645837
																		36.8995	682382	496951	156230	217822	175170	282043	497996	417521	546518	360478	691608	384583	391362	816734	730290	563136	560297	589136	659660	355565	529939	686653	1332006	654708
																		36.9324	672571	414564	203584	201380	216149	259681	466146	479474	513885	310779	678005	288713	402620	820605	608094	587116	620901	437108	518224	360169	570079	697217	1327528	653470
																		36.9654	320064	503546	179671	234025	193618	260378	488894	458676	522738	459298	660685	268326	387818	819026	452006	578211	576285	409839	720226	363750	512265	834692	1343072	641313
																		36.9984	625581	371044	166592	227262	217798	245278	507040	554690	415943	398282	651283	291048	498636	897699	553743	562758	475373	405860	434321	361514	502317	543383	1349537	659523
																		37.0313	505454	440809	158829	214810	200205	240475	509716	518770	359499	381791	650546	273122	282748	908749	545447	795634	446601	501580	489074	331829	507612	1231806	1380216	660459
																		37.0643	405481	455721	170715	194397	181518	241636	552893	490316	459068	401510	645408	272862	365039	916915	525096	721352	479150	462957	395586	373773	521685	627673	1359645	1271951
																		37.0973	328277	423532	169512	188253	142794	236339	660464	532790	423599	380274	644910	266205	440095	903650	538498	666667	444738	442905	495285	380455	519129	565965	1354649	1219155
																		37.1302	322044	451020	166819	175580	163509	236833	519804	404509	582314	364981	642287	250313	678712	921969	494290	639468	581849	473102	631778	383632	497437	393052	1360322	1221511
																		37.1632	587487	583471	163697	198541	152292	226036	692980	438711	706873	634040	651037	280948	372333	939822	333701	786146	685947	461802	663844	469531	501970	404237	1355729	1219661
																		37.1962	446878	637613	175773	215296	151837	232051	569460	504529	334279	406946	228771	261139	379681	939418	407031	925933	538267	533647	472848	746217	502343	434865	1344657	1183052
																		37.2343	352504	390663	164527	285050	139490	235381	645485	408146	463518	348185	362823	267561	414202	949227	400215	636516	702672	527118	580140	347651	493135	1298928	1346651	1151820
																		37.2674	542097	479813	152082	208060	134683	229638	623430	465944	630006	358599	355346	240031	368008	918665	420337	584893	482240	516917	668075	378994	495759	1360764	1349283	1145896
																		37.3005	371854	522296	166347	213945	151474	225833	627598	426747	630103	523744	449871	258614	297196	946107	415310	824625	781480	512077	683561	580631	502784	1329143	1346152	1134981
																		37.3335	329996	540560	232499	231243	144858	212045	597208	480487	767925	521428	404015	266402	489728	946043	277219	637433	525433	508567	590851	563143	503338	484085	1348901	1154455
																		37.3664	363232	531294	187852	231060	203114	211735	665952	578530	760972	434175	465267	246478	267419	914330	278731	619211	508489	535880	501889	520472	497773	496849	1377440	1163930
																		37.3993	325416	385915	183242	212408	210259	203405	689974	550585	759250	306399	425116	268141	376763	892963	277716	591897	587877	479840	573114	570972	489629	479154	1362859	1173945
																		37.4323	605971	499591	215596	212609	288646	220432	598840	502971	757455	376760	292269	267179	405258	523833	278427	563470	786625	464880	543683	520894	504161	583127	1325362	1155561
																		37.4652	369921	501766	189955	197901	180956	249591	689501	542741	736110	462992	447262	282139	538661	541823	281835	579434	620279	461478	482636	556918	544192	557903	1335234	1140488
																		37.5167	405921	526077	191070	200286	191601	192622	717051	587863	705924	573692	328456	271258	418671	539616	283984	545345	520820	450098	651934	547695	498047	512804	1413936	1098368
																		37.5497	477330	422672	276618	241581	236715	248143	754097	479308	706523	352230	351531	278066	385652	677333	306322	528098	527140	438100	451094	479575	485927	539525	1428396	1097898
																		37.5827	362977	423196	284241	171803	309683	270694	746330	419890	724871	381329	306578	289062	394447	675619	304334	515310	646287	513946	559126	571460	504660	544661	1417027	1053173
																		37.6156	623103	388524	221875	186818	251880	326404	747746	633489	705583	340436	524016	287987	358236	499700	293992	553525	675730	448952	438990	457200	397122	730320	1408252	1100222
																		37.6485	389621	409495	243522	148256	190237	364010	747193	638483	703039	483469	370868	283391	577762	463676	298641	563979	623671	539694	561365	569251	370265	851427	1414324	1104447
																		37.6815	329445	541697	186100	160728	267409	283662	741503	639569	704241	419363	273090	278670	396147	700524	294527	549840	587051	517658	544475	401736	283278	860032	1440241	1101526
																		37.7144	383792	377184	208784	137239	171532	355389	688287	630564	714352	414834	340603	281527	532193	807208	297331	545869	612604	496330	789784	727685	396165	859535	1420950	1102331
																		37.7473	413404	434915	227585	154241	235358	451362	693292	633102	724119	663593	372332	287247	528547	513930	291171	554297	525528	426072	457557	480159	298085	859986	1445944	1096609
																		37.7803	385175	392310	170776	202928	220292	449092	687803	625861	727501	407840	425768	285005	385599	896200	290290	544295	639382	405669	733283	360420	338660	834987	1429164	1015662
																		37.8133	431196	423956	192672	221340	186295	359895	707087	616477	712796	479621	417706	286732	309843	596532	288478	532686	663487	394117	590416	807830	462806	844872	1418121	1014239
																		37.8462	333211	385543	183083	215072	274402	352477	651252	619608	719435	501035	416258	278007	592795	508603	295822	497914	730820	415085	707304	507573	427700	847990	1444923	1034463
																		37.8791	313537	476872	182397	276629	267085	296981	721408	613626	692193	559791	378176	271101	477786	381067	302872	508122	668401	415763	599160	548824	252732	837212	1451532	1050541
																		37.912	619357	409101	183723	251601	249156	370919	698959	468255	656230	477467	467979	277373	472878	430846	315658	524661	592903	393089	589476	688201	350581	836931	1487799	1008420
																		37.9449	472051	363163	181453	230507	238933	337814	622701	430469	650732	622991	284483	275675	372998	462528	307818	520449	514477	379781	436344	402306	332008	820103	1487026	995302
																		37.9779	403724	359620	186116	202366	280292	373790	647768	382253	644585	607646	366436	270502	621979	468641	287502	512465	529702	395975	610163	566267	349330	829259	1483028	977549
																		38.0109	407774	413975	224139	169977	308971	597157	614847	364958	603814	402898	404846	262164	637869	495124	288448	530329	564464	387015	741370	444934	364799	844314	1436858	646666
																		38.044	387793	480765	191164	242460	306804	231528	636833	534693	651512	490873	386664	258510	635654	488990	284724	570673	745523	374359	363308	606920	308205	860728	1491668	633309
																		38.0769	406718	430742	237287	205630	306664	266746	733277	512127	674769	496882	506868	258686	648235	497963	285961	566439	603492	376487	702552	378438	355994	862650	1494460	650576
																		38.1098	369081	423355	172697	213432	404430	265975	738854	491945	615330	455207	418614	255442	612414	518085	299903	554778	520523	361066	569776	516990	435678	852062	1456252	657385
																		38.1428	370851	463953	195274	187962	455477	194069	651251	534655	485514	495086	484198	268399	605039	525475	282391	564510	528186	383827	749825	571285	429525	819942	1476600	648143
																		38.1758	415757	611862	189371	185790	189136	189050	533814	510374	389887	367394	500640	314435	601379	508182	267432	534578	534893	362918	484579	406257	404462	840913	1443097	635600
																		38.2087	404188	428195	211846	195294	207443	460563	496742	434189	464363	488241	500512	367480	602584	522321	273183	550684	542425	373655	585716	521565	445547	841913	1448585	640896
																		38.2417	503705	414471	234972	228231	219004	226239	490927	548049	493008	318760	376185	336580	602359	542037	289562	684339	794877	364762	504056	546595	339080	839607	1444054	648898
																		38.2747	408857	457310	248866	174154	211902	248113	572891	399364	363514	321226	450024	437930	594325	540912	291569	658802	546298	356825	458957	422434	348829	798808	1443426	618664
																		38.3077	646688	393025	229148	276923	189752	182132	591720	467972	470599	358547	477389	375680	608506	555275	273046	742541	583938	351207	724293	409846	368056	792122	1440154	651063
																		38.3407	372195	526316	242792	228575	142536	219450	619063	468694	553119	471621	451283	379912	589250	497729	286421	681063	598880	339084	484418	420802	358397	809251	1430353	650617
																		38.3737	460604	365311	235764	189379	233342	157343	604603	563921	436615	517374	433269	471528	590798	464044	272121	690653	655804	414855	524051	425279	376884	831857	1455021	607380
																		38.4066	410882	384456	234722	207925	199546	248915	599236	482483	374212	404165	471587	445557	585806	447475	272175	692088	516013	421818	720197	407665	357097	850066	1414639	602163
																		38.4396	371181	457726	236069	200464	221195	232258	944271	465661	433953	398532	387053	465718	579465	501309	261495	580574	563726	391035	447921	409757	327275	862348	1460318	598844
																		38.4727	391487	395752	235358	205297	195444	247001	697583	478091	392808	513354	399123	422650	563261	480128	281482	559017	510656	390554	765668	551620	354771	866023	1470457	623860
																		38.5057	464501	494052	225546	204036	274044	305782	613672	467706	451226	357118	421585	507266	569903	466784	296002	442949	574371	408070	484387	444124	338056	837203	1439030	595511
																		38.5573	435883	360596	237539	190028	247839	251049	584223	459941	431925	302510	454695	354653	569933	525190	353481	693935	504165	421489	537745	589246	354685	825098	1434870	588484
																		38.5903	390623	445293	195156	187853	161641	268170	569827	456728	431297	397084	468443	345439	549308	636139	429492	607648	531819	395629	731449	405963	334840	836685	1443109	579862
																		38.6233	460677	436109	206691	180785	231865	297621	564528	463935	427411	384780	470432	611560	355658	602949	302477	871120	563519	409795	521852	567309	352604	820682	1426564	563939
																		38.6562	379447	501940	166393	176063	221420	216017	603088	460345	396253	400060	446907	425131	350997	622071	946272	896153	576505	383812	506842	413582	344871	825878	1415118	585416
																		38.6891	446275	413245	214713	172474	176055	199541	598810	446460	473296	587601	429494	505804	405529	621746	438046	880291	503091	373785	722336	637367	364840	831274	1343876	578877
																		38.7221	432709	414733	241432	161436	274836	237585	569329	437640	310028	401619	511561	418124	288561	731921	795201	902901	604503	377849	572585	441316	384034	828978	1454072	558865
																		38.7551	442698	499375	195314	169014	170717	286837	575413	443985	351112	556129	482397	533617	485894	433596	400202	871518	562387	395641	524124	482945	395429	854746	1393044	556988
																		38.788	472657	460040	186313	155380	181593	335513	547860	439089	395266	480097	530822	463292	296601	545543	367941	893525	658679	814282	644858	335379	415976	833419	1430656	560115
																		38.821	408270	427471	202921	149068	322644	257057	531396	438198	419480	388571	503684	458441	727203	582635	341923	888730	565812	692757	525819	450679	395360	838875	1401520	551413
																		38.8539	487263	464998	261077	141015	199191	268106	527704	518497	736083	418608	471707	464325	527922	557045	320295	887361	477104	491700	595654	398496	396618	808424	1375072	547640
																		38.8869	405156	443641	259028	130862	234194	291264	538480	482911	427202	349451	501868	459326	350940	605325	611440	844431	662224	497441	411929	513020	390908	809433	1354276	555138
																		38.9198	616953	463332	210909	109488	213006	269530	556004	491478	509152	650570	534504	470736	436609	603613	559518	853456	823062	352328	481808	435229	411007	803026	1339495	538215
																		38.9528	661218	453470	224315	138900	173084	329366	592120	410435	481506	397286	409484	509339	474349	528907	536999	852443	653458	390211	613247	766751	398154	774217	428190	539312
																		38.9857	403566	474066	225440	141620	184339	314670	574660	529757	383412	411982	417679	486745	399750	544846	577532	854850	805896	466125	513289	658372	411863	791093	453437	532056
																		39.0187	405867	556197	216228	194442	152259	273423	565494	535494	451265	474955	484324	471677	345827	523401	562805	850814	632986	495866	650299	674332	379861	773434	642107	541056
																		39.0516	466591	429891	359088	173946	187742	259532	561441	611082	434467	547542	507239	435501	305451	486334	577141	834391	606181	493853	533571	624341	388964	772228	680567	553115
																		39.0845	393749	529947	251780	134994	201929	272629	553811	450467	480666	388670	480657	439958	415215	519844	588459	829727	715421	657873	550632	621722	383691	807733	657614	546681
																		39.1174	436928	422179	264844	178454	196523	247269	546356	479425	425259	475556	457731	457548	283365	578348	593367	862879	654678	529807	458271	363496	455386	803878	616408	542830
																		39.1503	409126	452597	182064	285273	195725	238415	550502	542690	677968	392895	468038	484521	380853	613639	570826	884082	639616	546713	603463	340209	441914	773712	589648	534852
																		39.1833	340699	455874	367105	132658	182485	299480	527128	548408	425256	525374	456071	470026	383786	505509	575177	907874	519437	526802	760454	340340	436411	789010	903606	532717
																		39.2163	363053	562881	265421	162842	171977	267221	518960	507785	453212	413703	284942	470537	325389	508335	580854	902415	563019	539159	585858	493523	450283	770690	609638	526914
																		39.2491	446850	590886	315915	187947	182582	362188	536036	625649	413321	416790	293518	450628	524839	493432	548192	910356	749715	638036	717786	356926	425383	750461	852701	526328
																		39.2821	417627	474682	311388	293140	178232	279236	564131	608096	439773	394283	301557	419494	371968	469646	545062	905666	589705	598273	753933	423356	422689	782833	1019286	517420
																		39.315	428725	582164	299702	260565	182422	308376	536195	627340	519943	392292	324664	394511	367657	475607	533209	888916	672012	479975	728617	549210	463645	763889	1044928	547650
																		39.348	555590	720390	313910	195809	172613	293565	535678	497389	563036	409218	295012	584358	552414	510921	539485	907551	612918	545191	647162	558832	455343	767207	1040756	561674
																		39.3809	469403	498040	344448	205493	159168	284131	514250	511068	557744	396360	289243	544150	544354	607022	537534	840032	618582	684023	456641	415847	455256	811007	1019040	544443
																		39.4138	488986	652559	355808	203154	157742	286500	529097	687134	558462	402325	300440	503691	534950	474546	435683	869110	504719	586968	677574	543314	442925	806025	1038751	532603
																		39.4467	522945	532241	355827	202228	159459	240295	542160	475784	559783	411721	356636	449652	540130	488832	365780	859182	547124	490574	699171	602665	454604	794233	1021244	532108
																		39.4797	416833	475477	336306	186474	170819	321335	508388	497076	559220	416509	383225	407257	512046	474710	372808	812407	646136	604346	501556	456919	453836	636064	1046082	518911
																		39.5129	606954	502693	317126	214539	167334	248088	480691	487613	566666	512513	380446	600387	475095	432255	350113	874436	849016	536331	589828	422540	448334	603762	1034089	522146
																		39.5457	425408	711234	315770	232335	173036	281380	488793	468106	575716	444406	321711	439418	301525	628535	354602	854164	580448	992540	562041	576794	490691	616709	1025965	511834
																		39.5973	405889	468960	322109	231724	153579	475605	551698	416285	463630	602321	374341	511702	348498	675531	345784	858610	690419	506337	550272	347748	462825	507865	1035902	539754
																		39.6304	459666	484932	324761	255142	174839	251469	518067	529532	461891	503269	395525	511599	418727	695992	343538	866913	811271	461756	493472	316401	438145	712268	1019375	510749
																		39.6633	404708	462150	331689	270442	152385	206687	841364	418760	472720	448825	393285	456858	355813	598773	328992	896940	589824	506091	450460	362464	436790	1068994	984151	487462
																		39.6963	418182	449768	345417	263428	175519	175728	756407	506803	477220	573640	465364	474831	374791	583800	329139	865329	777669	491067	517514	491202	431530	554706	993081	490574
																		39.7293	427487	577073	338249	257306	235560	311371	494114	520006	444991	766423	413010	371180	360800	521529	324937	845941	710089	481546	622436	586174	431790	661485	997638	493317
																		39.7622	467922	553643	341875	247400	224801	262263	581953	642591	412491	375916	487539	507658	416211	555700	321864	812834	648849	476190	508308	350539	441371	659443	559357	496061
																		39.7951	580567	543935	323255	242793	206086	258794	521377	634972	419129	513779	334755	493373	540178	567962	331683	843993	753856	560688	514421	480956	450718	703868	562017	503371
																		39.8281	495209	459981	250355	250291	364571	221936	513744	633569	357886	512123	338550	374303	362487	557203	325542	829765	580371	595530	626888	337816	465901	492285	552479	508810
																		39.861	387323	578361	307717	262947	179724	272696	510346	634838	426644	474368	328127	457908	368396	568560	315487	855554	592374	583374	629635	352277	428243	524692	583643	509259
																		39.894	379806	475919	233936	245495	152853	222208	492545	648008	484950	451665	330292	384822	369095	591390	320569	854561	513343	518073	549793	403633	435353	564639	612968	509348
																		39.9269	449218	508209	219999	238346	172232	218287	478149	652240	585729	389550	324031	558398	355318	559381	308412	565151	540088	693648	598101	380211	433336	608941	628265	516978
																		39.9598	499476	527789	280784	226513	290144	179677	538867	742374	399741	417836	324459	577684	355843	557181	320835	692870	550249	653732	551839	370694	419192	617103	650036	650074
																		39.9927	415263	559164	228620	226157	144298	176526	561450	550237	744509	410232	308340	581599	338870	553406	333292	757115	709267	657648	569810	377842	443263	602077	629177	532197
																		40.0257	507716	446046	224762	239676	181576	213454	498192	527995	415217	601550	326592	580180	531236	533054	316188	666433	937034	656276	564517	385077	437629	576088	610223	607593
																		40.0586	430417	556787	223929	228952	147134	182380	475456	535229	448000	614779	331363	599786	469946	553385	334852	773354	662301	629139	487076	356084	454617	586247	682626	341060
																		40.0915	472815	514620	218612	212536	276498	232917	456095	508622	408913	393311	331668	606280	386742	546546	311193	836660	713007	636847	716040	334830	462062	595672	700119	366695
																		40.1244	525860	768138	208615	202241	201378	266790	444792	523012	480932	398961	307998	506922	337645	510849	318888	806777	618582	651487	592457	336777	436866	585777	669868	392316
																		40.1575	456393	709269	227374	217809	267933	291397	423499	558142	478455	471007	327136	461226	341372	517357	313281	592743	604075	680486	524808	340696	431594	541430	688900	608858
																		40.1905	533292	461789	250177	203026	176384	273492	423226	554231	663822	615658	342460	459045	580468	526018	312568	580343	668151	623017	695745	391840	434698	610075	650842	432194
																		40.2235	400971	474038	326344	205379	285617	208161	459214	533597	672744	504086	330875	395341	475837	527774	299234	577174	777003	651708	584130	547247	414130	526127	637463	465876
																		40.2564	351419	484001	192864	202639	174461	295266	436600	654829	660386	455961	322453	363146	480670	519367	295933	605120	639339	661879	566286	482028	299524	663919	604463	453717
																		40.2895	452609	552949	220248	239755	174917	236596	481148	511616	638298	386632	336587	503981	405635	518245	294310	936624	568176	697019	578677	497445	297895	618230	585097	448088
																		40.3224	499510	665999	211858	264071	136215	221162	500194	464401	650696	453717	306249	480945	447453	525341	278658	964788	775177	642594	596592	453867	282805	563612	595138	495076
																		40.3554	508891	501618	220119	245679	222938	232181	569051	632219	583110	429051	309485	392220	470392	545311	314254	935812	574587	653578	405092	550493	461581	559750	640925	1090025
																		40.3884	428975	657203	228013	225589	172788	213779	544514	674521	661720	490758	298607	330241	562982	574157	326862	912601	651942	611199	411126	484562	476038	556157	683289	488004
																		40.4213	474676	554575	229367	212380	214693	265790	531613	466637	588312	420203	303782	406108	487309	497286	346524	1011229	564920	509092	515633	409760	415363	677057	700497	521636
																		40.4545	559702	604758	238475	210752	284508	302307	524064	599238	339474	473477	362639	357542	433863	506982	400273	1287931	713164	514548	691665	576025	403175	952135	691123	469808
																		40.4874	567621	429467	226292	212161	236569	213128	530010	671526	383266	428162	501974	348423	710828	491885	407659	1197166	797454	474493	650117	656141	547961	561201	678199	649452
																		40.5204	540187	453986	235778	198342	300831	442947	507755	759860	500170	336170	457116	371741	511369	454051	347842	739380	985479	480217	417901	367652	442180	647264	720414	490892
																		40.5533	516182	454893	235320	207676	241167	227435	533489	610212	658933	573138	425002	373737	366278	453429	337205	661961	678659	461884	479434	416820	487225	592556	716982	441422
																		40.5863	525186	461635	250063	208038	326503	131794	532850	417427	652519	506595	411104	331148	293314	454345	334161	562291	699371	440486	656061	316619	491555	598084	662934	499768
																		40.6378	536449	492089	219632	175986	177142	263160	515131	557027	808769	441846	413907	452332	324140	434849	348759	859827	643239	464109	558817	559559	397764	892243	693157	401613
																		40.6707	491845	456587	220156	182513	178280	196642	503575	672769	439719	342485	338263	457256	415147	259405	330247	911884	653346	471444	756589	609439	415265	427653	671984	370271
																		40.7037	491486	526920	208341	174857	168285	253451	505822	671352	545747	591533	456321	468176	488986	320867	320915	952082	722431	450125	447709	449693	386907	1199621	675113	364708
																		40.7368	473316	567808	205568	94684	171337	273557	515690	676961	563372	578876	478449	409561	414935	386899	301811	884417	603243	451257	656468	385782	398374	676214	673982	388341
																		40.7698	454572	504047	226395	142642	167342	271034	502589	637933	689093	315983	366722	444608	530227	357723	333463	910481	551055	419245	666835	493642	379401	436992	672839	392399
																		40.8028	434162	459759	264857	137540	156380	254180	489740	672071	624904	390611	516955	419654	404901	383686	348771	907493	622461	448438	544013	560028	403872	440558	674884	387269
																		40.8357	437140	493024	255195	127590	161869	194169	511565	675237	599822	418345	444797	415487	535789	380495	335982	965983	618680	509921	537996	704887	394728	507311	676052	334098
																		40.8686	433841	619050	237058	147761	398835	203754	485453	694528	568282	682979	342008	315202	427830	477403	328246	926137	599676	462072	484116	351134	398791	515859	699672	342442
																		40.9016	427359	622551	284052	236840	171699	214078	462689	674668	458826	483058	360351	350845	466465	349809	332947	923776	622769	424095	458907	341801	397082	503730	687112	348989
																		40.9345	420054	468025	304198	178488	162080	226986	459953	634441	437383	418231	348633	343917	406972	353251	321057	919086	601617	434917	601035	565156	368612	473844	691234	334762
																		40.9675	456506	485018	260404	258077	175996	305500	463471	646687	733146	435754	516900	332099	464216	392599	311103	926247	602688	445039	478447	438338	360740	475853	687535	376470
																		41.0005	439669	590537	223818	198969	202294	287946	460728	637567	818876	459492	442461	327582	482584	411991	330080	967136	601687	467227	733142	461545	374359	537580	692683	361517
																		41.0334	443640	537924	362618	228064	254792	258894	477451	615575	488054	634203	579869	339856	472117	578288	325125	956793	589743	502244	577949	345246	359873	527143	685775	323993
																		41.0664	436425	569031	347885	184018	316310	261735	454922	600402	418236	438985	556286	327866	443922	614770	367266	947231	617480	404011	722272	368389	356348	523042	707157	342130
																		41.0994	412306	511692	354243	183288	214906	248459	472361	545682	661163	479897	502237	331801	632593	389529	326266	933624	591432	390239	530967	369454	601895	656400	689526	335248
																		41.1323	456024	552000	285384	177740	307503	239402	473266	690889	696137	613383	409227	301388	457683	398989	323832	916707	729590	440002	761266	423512	498370	609706	706188	362059
																		41.1653	431008	487723	221714	148014	223022	319094	471072	610902	688959	397173	535419	318266	608259	390099	306584	929027	777301	419156	558292	439872	382569	540443	753731	335960
																		41.1982	429308	590022	218426	168921	234584	319721	456333	585229	673785	626094	518973	337956	441057	453290	308518	921803	846292	416749	447362	414981	382388	523448	729062	341119
																		41.2312	463922	687931	241363	167537	231214	352458	466421	487060	637800	357065	440292	341140	403264	411110	306161	932309	780745	485243	521315	312482	436581	500807	691196	307250
																		41.2641	400398	525552	245452	188479	240679	321361	465017	528952	730626	679588	515322	331718	317322	487623	315165	904862	659193	690500	568761	1019699	414387	522907	710620	331290
																		41.2971	398737	572417	257693	187335	232271	306698	455319	702898	761386	430665	563393	325934	414859	508583	306129	917371	719759	687071	486413	694446	510035	513454	678816	452273
																		41.33	453121	646283	248373	174957	245863	279539	426240	508811	779063	450488	558278	362461	320816	372903	303411	908137	814306	693416	522778	665494	362288	528028	466455	500003
																		41.3629	429270	444251	201896	186917	235319	244227	432642	549731	754507	504758	577943	363265	333686	413805	287442	921866	786342	620463	748821	593224	351188	596086	623581	485474
																		41.3959	384234	483024	204822	225966	239846	254192	473657	633816	727373	502364	473887	361647	325188	380963	296593	918802	561205	760497	574550	604597	343247	642594	522120	530436
																		41.429	400223	568866	208295	223883	235460	311452	468662	568275	675293	493755	586238	353247	333482	356004	291916	588224	546028	749918	591175	621610	349552	632974	581050	669505
																		41.462	392913	421401	238592	142232	194754	273593	471372	680837	687037	500685	418691	339252	363943	375547	277942	614884	869595	1029689	711288	725534	428942	595215	636543	554324
																		41.4949	354527	432156	237649	162274	178739	290654	464147	624946	684454	500580	445965	336396	324768	399846	266531	677041	728709	1045743	710203	477207	524659	806554	601162	520887
																		41.5278	364528	427167	232588	187575	176828	286814	472531	530247	643764	501710	526827	313442	383404	462346	272441	725215	665276	426670	733954	513587	447477	746081	582716	691932
																		41.5608	380388	496398	284003	204870	175244	241161	508838	776296	668900	516198	429058	342505	537471	406678	249802	723439	617148	523476	683271	669006	422172	573002	633333	555413
																		41.5939	373712	486718	219091	211063	170173	282812	497163	614179	610983	510257	424420	358094	406859	437622	265699	728712	727507	598840	683445	410461	429571	458878	480332	424068
																		41.6268	412573	569864	238330	210249	183764	345792	491010	507165	611513	526437	398301	327764	345556	555347	268854	1078097	698831	728686	694727	439846	444265	480982	557029	473617
																		41.6784	408303	464866	272174	264798	180047	388525	448980	738757	625520	532476	419452	353282	340976	630084	259067	1108251	663915	545611	521203	598440	457317	498764	475840	580267
																		41.7115	410751	477265	224666	214549	178017	275284	446402	570680	618173	530131	427194	457166	462106	649021	254071	1124638	650102	615344	722739	919232	458149	609390	572734	527972
																		41.7444	390399	548270	275336	194995	163965	243074	442348	593853	600395	525422	428138	480407	533590	563374	258710	1448299	706627	606769	676293	561463	460911	516189	1207650	484491
																		41.7774	384271	599997	239291	191636	151859	336834	482943	699786	590698	588164	426766	412935	358262	496855	279495	1408365	781230	479208	736771	480323	434820	507415	1318638	540636
																		41.8104	426896	557493	225876	316069	150916	305765	455003	612738	559438	426121	419430	421045	426706	384655	257035	1399972	639421	558079	540204	537813	455417	558304	1328890	491408
																		41.8433	425598	529118	214787	237225	154884	314082	571466	768778	376907	559061	420801	423518	542836	383671	303964	1350581	649376	495692	460770	479739	461990	512468	1372961	725354
																		41.8763	402502	564150	221615	216707	164888	272558	550258	776786	361613	438585	429468	430372	433860	388193	374803	1377800	672066	503106	754403	580137	464441	425634	1373249	642935
																		41.9092	426105	572189	212911	232855	176370	324678	410438	610697	427496	604273	418827	496054	400337	378556	300211	1366529	622930	501692	684925	662206	489816	491658	1368023	652684
																		41.9421	414946	645942	229747	194982	181011	310221	382984	634416	536729	604772	429067	490656	476137	394644	456869	1371582	778821	463587	586785	588941	438933	568706	1402612	655631
																		41.9751	434573	469940	257733	208064	177402	307265	467900	790339	740501	448636	387488	558331	405668	438148	289652	1350108	616299	477394	578148	499338	458384	489858	1432273	663736
																		42.0081	453690	460107	263438	236787	164448	300624	488901	596232	607138	667160	527737	449656	461266	446737	300542	1368522	762053	501393	675544	501838	424706	498135	1464629	671585
																		42.0412	454342	471474	285672	234139	162616	349300	478615	590999	481915	687209	474961	422465	286679	474773	379110	603976	789596	611942	628303	630956	425879	1010141	1448489	659791
																		42.0742	452795	520903	246044	236970	150328	278457	509916	573585	487689	396789	454937	508604	359522	460766	504791	662372	809220	595127	650875	558041	424373	866597	1480537	665047
																		42.1071	447102	585413	245398	257961	152736	283244	459169	587036	601664	406996	466031	557965	335576	446061	270344	948738	578356	643297	567375	482173	412203	654826	1488531	655377
																		42.1401	483514	536413	266050	338643	156583	355131	448335	776903	681515	339004	439498	517361	526477	441563	412078	901627	626683	631835	501880	572318	427986	673533	1455704	647716
																		42.1731	461723	453265	232479	324321	163261	387254	520409	616429	561967	420883	465995	545373	402106	455754	238736	720312	841584	627473	540779	496070	312347	670089	1483218	636817
																		42.206	464895	501562	232728	186080	190181	387781	464485	574749	585525	658679	450355	522353	473713	471004	418957	626419	633683	639992	495940	501305	329623	637507	1456221	629454
																		42.239	469649	477824	223702	343399	155532	378302	577048	624599	588865	369898	504319	557998	330700	448204	323170	707860	575830	624709	463070	490758	336407	613252	1319351	665814
																		42.2719	474396	578556	261976	228486	236397	378689	534147	515958	507036	520060	409778	538151	567520	471462	313809	729167	646114	597797	619174	609098	316823	611628	1463643	691000
																		42.3049	441780	510372	232875	262639	205286	236373	554192	616984	642488	561760	440289	522264	408084	479759	621153	1118836	605212	589549	626259	393964	390501	659041	1461248	600544
																		42.3378	471316	644189	229918	209954	182761	228350	525689	667087	591064	393456	516327	480187	464415	497374	274013	853136	579790	590919	522667	370593	415417	811733	1483647	568113
																		42.3707	512664	542528	226695	226859	172953	291267	640712	551094	443272	574740	384732	759432	297220	478049	562372	1112466	800910	740566	504903	359794	383200	819577	1465093	569205
																		42.4037	503854	471487	223384	204065	181416	238803	625872	679852	618596	447264	558395	713183	492609	466864	391758	673175	814694	760301	646477	649127	428242	646569	1467439	575655
																		42.4366	418677	513073	222082	221894	239157	261911	894112	688495	560030	357429	552840	529503	372563	476635	422077	738276	832429	719695	439524	535304	363835	790559	1478589	576184
																		42.4696	462822	435930	224886	215218	341679	250936	757140	615055	573780	567373	440650	398586	422377	478666	499939	733364	682902	843279	541543	472703	387442	503432	1450214	570504
																		42.5026	540046	432431	223425	212803	532103	250069	858010	708279	666461	591378	457763	540068	440212	470440	321461	935068	725434	565586	593876	632388	611615	503378	1456011	581326
																		42.5355	544601	522340	217334	246661	224263	291803	521216	672713	552080	440581	560744	551956	619460	472371	271596	739096	810381	856671	413921	734872	405668	504128	1470984	569454
																		42.5685	507786	419594	216600	291179	237365	174863	827722	579482	491940	559338	528831	645961	339045	474694	435014	1269113	655292	817532	524389	649980	369813	489166	1446391	570211
																		42.6014	573965	698856	233830	321819	258712	238126	563328	560017	408594	601705	475761	344295	447938	476491	235630	827449	655901	919755	444379	638258	364493	454253	1489458	573390
																		42.6344	525996	511203	230306	220879	267155	256103	638528	628996	574790	562123	472752	356121	359175	371078	916791	909553	613053	733125	524426	653369	350873	458054	1472286	559421
																		42.6673	515939	583810	231097	218809	183987	339138	624328	646352	587597	568951	346959	363414	371634	363121	849142	755072	618263	808005	356528	631438	364628	472295	1374609	564927
																		42.7189	643205	793598	238209	176444	211791	538532	482483	674444	493444	582665	473064	373435	423117	349765	320248	1563307	772240	591438	665722	639230	353942	478012	645463	550590
																		42.7518	569662	541690	227969	189787	287044	254338	510357	803875	791921	560233	465202	364320	387832	366620	364732	851413	682952	659940	566303	534843	379299	486706	764864	529296
																		42.7848	534165	467637	216498	239576	193302	286890	785896	742055	762696	549887	473315	359476	353216	350721	577328	810596	673328	619795	692792	909555	351995	451011	519753	523722
																		42.8177	528841	421688	213077	229089	205124	391379	481176	530766	459278	565282	471634	358446	419027	357218	345043	721485	838672	566953	684508	705962	370777	468653	554954	587621
																		42.8506	552577	545342	207426	267573	163245	310787	591824	731800	400311	544368	466371	548255	457554	362297	288472	915377	883297	594783	601127	658320	370436	486753	626529	750148
																		42.8835	574215	575106	214931	228243	212038	308418	690726	770210	352702	534387	478906	575157	374484	358452	479608	951811	818673	543742	728013	587528	367776	471195	671068	362319
																		42.9165	551285	490551	258030	230469	171744	266534	654901	562834	465466	520138	446315	518274	409257	357547	402648	668829	690210	664013	502501	565605	368228	532110	687091	416605
																		42.9494	623258	529783	281460	238028	191785	188005	469702	585327	541655	535027	483680	542201	456491	367426	350395	726676	673244	578977	609661	502812	364941	570596	672082	621588
																		42.9824	576471	705290	277189	360434	211330	249678	555279	756659	620074	507191	453636	486772	539553	372377	388755	809387	817932	645547	487710	434588	369075	515716	601971	542948
																		43.0153	547033	623102	246974	269713	281325	317355	611303	604947	322510	508335	504144	445700	463672	354729	203425	742236	752230	912230	585365	545034	430103	512176	366561	468174
																		43.0482	578691	563530	279902	349152	302775	266979	573843	665414	930856	515284	434524	608780	432011	345335	501741	932634	1009663	760824	522645	527829	408877	507110	625985	478076
																		43.0812	595479	564581	251982	218951	189804	268133	534759	654419	401539	529460	572330	462644	463417	389644	337809	931648	831303	587082	489944	668935	420113	523388	643240	990245
																		43.1141	561909	558514	245239	241359	230047	272747	606977	550029	463999	520267	482831	480920	456130	330437	350714	1302272	718060	736511	545487	622349	385766	606541	543449	410732
																		43.147	517136	540376	309369	234282	293112	316023	623869	685256	386930	484648	520423	441177	413974	333761	403664	818377	648067	753024	431942	658561	421200	701882	583155	387379
																		43.1799	542740	519003	285073	240581	248830	554311	474106	659439	987398	480838	571282	529687	421615	589015	382267	727781	664459	828298	494174	679913	416799	740947	599432	471688
																		43.2129	620686	511983	230045	194274	301452	284058	978817	625180	643084	480072	580749	482580	383998	928086	290338	1349071	793505	579572	621914	604769	423362	826624	600542	629368
																		43.2459	582105	565194	271899	181464	238774	300347	561517	569158	463169	484436	532345	475019	384088	587004	412844	773206	768183	560795	578282	741987	405560	754920	629630	632910
																		43.2788	674200	496054	285299	187452	274850	320257	589327	674914	521196	475401	473037	525594	370564	504253	556347	707153	778140	539096	443773	604164	412874	660390	654793	635340
																		43.3118	508537	529597	248942	187092	284681	314734	599634	794080	592235	489990	492027	520801	398492	431462	839786	909515	778094	626391	485452	451920	399556	713494	629572	639270
																		43.3448	519629	585494	259644	168351	400357	296049	614029	611489	654333	513637	535984	533354	396059	439403	346089	916899	774009	727371	521799	492875	416437	704387	627352	668583
																		43.3778	516758	526050	323624	359221	247179	303809	732511	665225	370621	473900	527170	696934	392670	553841	410239	803257	767149	741512	651857	537559	408215	741393	626610	648611
																		43.4108	573159	547898	259394	323528	365022	353668	686527	670388	326198	403531	436049	532802	392305	459734	305804	677654	779184	639857	630684	447235	419085	667698	612667	991255
																		43.4437	543889	613938	322477	173573	359079	517736	593349	565275	848475	397417	420933	530915	387798	530606	409976	613360	675419	1043172	493708	500346	423537	757568	627637	410077
																		43.4766	588471	583011	269723	171462	324889	243358	605943	616560	488908	471173	421263	525003	392187	478233	412064	636164	802471	531841	652276	471980	432902	743829	625241	494280
																		43.5095	502294	528245	258789	128708	261577	255251	582577	577886	524046	533720	516235	489391	413216	460432	392500	778307	761170	789602	522438	521062	413272	646343	652385	572024
																		43.5427	570271	479809	313286	133307	259380	296433	607532	524587	780969	364706	519486	496101	434083	589705	392472	642884	644139	759925	535686	510027	481038	865857	613636	637099
																		43.5756	541328	481925	227597	113779	241534	367901	589537	740421	797269	467299	542299	599371	406713	434909	455560	890397	714450	559545	579085	718791	417180	824426	630353	631948
																		43.6085	650387	515283	296093	116337	327537	277600	586678	573133	366470	547653	547087	682271	393695	648548	386614	823981	912914	783886	540904	409509	346533	701117	656255	885854
																		43.6415	560404	533705	215848	112481	321113	370582	575932	565533	416903	379716	572698	489120	364073	466658	543256	644180	853990	755588	511380	560026	434104	699459	624364	902219
																		43.6745	583646	524326	404415	97543	255456	348646	622317	594798	436903	437692	565716	524690	363889	517103	477846	1523460	739640	721744	594584	802056	386664	759402	601820	885861
																		43.7075	537472	467467	257154	91145	346945	261142	656613	662922	426764	441304	468216	582948	371053	589256	488734	770745	723428	628573	568686	801744	480658	790424	621964	867877
																		43.759	513315	554959	282909	80376	326536	305820	633012	482047	441545	509389	471283	500997	455922	396417	335499	1068964	642283	687508	476987	775146	523291	832519	602028	882265
																		43.792	535960	487345	278357	82519	222520	319393	566390	625710	449382	414946	502379	600511	357787	500999	300222	600274	746099	1136004	695645	790859	521441	707905	592039	898014
																		43.825	580847	581263	274796	90032	271082	386856	555795	555420	520140	338550	524474	629482	383195	636508	314223	882794	799893	793610	662100	453216	496289	886142	608564	983161
																		43.8579	657880	534547	287593	101121	380123	289342	501100	529433	401146	316665	517165	465622	441182	640577	355873	756817	879396	672496	529870	423008	427783	819475	610847	891795
																		43.8908	520321	676950	302528	90000	230403	286886	723038	636064	500391	408422	419227	704849	660869	747869	533937	1139019	670090	988966	466717	567509	423804	846682	624994	915768
																		43.9237	607931	672462	320548	109114	338054	282356	498821	610205	473771	460102	431183	706913	441830	1016525	645048	1427169	657160	835843	512455	479265	425576	844405	610029	873372
																		43.9567	556510	581773	280526	106195	291707	452664	655648	603923	552420	619554	432796	586840	366700	480341	532610	975971	685677	587635	479578	603789	416334	872116	595043	846967
																		43.9899	642253	604810	290561	97202	240818	296705	989173	622527	709442	436730	653824	572225	351237	509494	387637	817870	674280	521891	441442	576303	468940	880032	625261	657991
																		44.0228	650259	647484	287754	107230	304505	307647	722387	594950	513003	460349	589739	751130	437921	612880	469596	785494	676950	708490	446854	499557	447532	879759	644873	465888
																		44.0558	595532	546737	331929	94448	374967	290867	537649	618993	614673	554479	533166	538080	432472	510830	421025	809200	788567	804881	475248	497902	459945	926839	643776	430951
																		44.0887	586268	623466	264482	100736	341968	356230	674961	654581	443254	424762	463922	612121	447856	580212	383699	840967	771694	1194009	510461	681116	437388	772430	622142	445297
																		44.1216	570641	598498	288588	107123	259826	348489	661182	661134	609125	453749	592489	703280	371994	519469	543843	797925	897089	521362	470731	384633	436915	727708	662951	545513
																		44.1546	632669	635817	280022	102970	359488	314554	679356	585661	822430	620341	623692	955117	447432	642251	437967	724191	812845	1224762	500870	588999	426006	908825	612335	522463
																		44.1875	647729	607822	298674	102202	619747	334589	683202	632782	574215	760454	630928	472462	517767	573636	545850	742548	763904	606121	536414	442544	429845	932991	602335	530800
																		44.2205	622979	628790	277275	99727	218388	319929	690903	654850	568695	689345	528336	467321	329349	670972	735673	720694	783853	803902	646354	606428	471153	751939	590005	635378
																		44.2534	617315	676334	290718	101790	327406	329474	680001	749669	694467	477643	714240	683027	401332	609590	735180	775252	841370	633348	481394	788252	456082	741415	650706	442427
																		44.2864	622418	544354	306815	89057	359678	292381	682971	741710	559848	421794	654696	522821	650475	549468	1291623	920951	816749	950726	632685	378649	438728	752082	666976	436038
																		44.3193	574998	592190	315218	85758	321860	290807	699348	674622	489539	510670	607357	653394	406652	1037968	593369	889890	685894	887453	727891	625761	647260	752569	663075	665446
																		44.3523	612978	570532	272663	84192	287980	305186	1009180	613572	832342	454683	490784	755209	403868	391230	384292	993602	717228	1262075	741103	598174	739790	722820	621178	1388425
																		44.3853	510943	656556	321253	86895	332047	298266	634031	628833	431785	602900	415209	612397	462801	791053	379666	860936	779534	785282	675120	549985	489590	745530	695246	501740
																		44.4183	709029	652602	332758	88940	287945	326963	802435	646514	580575	597368	631634	611888	370609	459574	425151	1068724	857345	808992	631010	701668	503628	1044325	709561	610772
																		44.4514	644429	749624	277498	92489	343266	395430	598529	699305	562696	612443	586768	501506	413496	1094622	406015	1099940	677772	1105295	608578	712264	510191	735599	677139	860563
																		44.4844	669170	585182	286269	99097	358328	396647	782914	766146	544782	466916	704282	564429	334363	681004	384423	795435	730609	841059	616637	503880	405402	849885	675493	537051
																		44.5174	640604	575898	306735	97493	339261	347363	788906	855788	471115	589738	646118	1005481	431334	524880	593003	840085	853516	1047225	789813	512290	470182	859882	702199	866514
																		44.5504	568804	793952	325860	95653	385385	336798	717667	667040	473325	429117	447111	699264	326517	493682	369930	835603	857663	871043	845381	740885	487046	1278073	700336	701389
																		44.5834	550733	660502	308185	93924	325814	352985	749788	795244	371214	522897	512518	814791	459054	602147	369375	1017821	933362	833211	501631	515685	387218	1063312	708521	975503
																		44.6163	695798	665731	299227	93129	246185	377349	652716	631423	570516	475227	574421	557150	355995	574743	997000	892848	707120	1084348	594797	648140	440522	991521	734906	566430
																		44.6493	638574	607648	282671	133251	264384	403969	1002742	661593	531361	540948	510864	520169	626553	503540	520153	853560	687165	630217	781635	992211	435302	688547	757113	595805
																		44.6822	598746	586399	277758	140205	383033	291248	753393	619546	559899	652411	530292	542019	380765	508444	607182	1360618	869247	655280	704720	843011	473498	763366	749279	550991
																		44.7151	609062	670193	296719	139474	374867	389550	623451	688438	480799	461110	596345	656180	372711	508579	510606	1029395	790276	629825	810406	466658	487824	799050	797697	404145
																		44.748	663505	606305	293966	131865	337772	414701	640636	807032	580670	574299	502091	641410	593248	531661	298326	806166	718011	783085	582426	545385	473718	693263	743656	521175
																		44.7996	621103	638012	329079	133116	368243	403989	811284	624316	547469	546032	594067	547283	456645	517968	509025	880179	870496	850157	534383	429215	399740	1480427	736177	966457
																		44.8326	593383	615193	338254	127808	291497	416846	848914	901867	561029	479130	670673	660728	449152	494450	591414	914068	838674	759437	679611	670344	479735	851697	672930	720217
																		44.8655	588879	582244	349528	136148	474560	410604	843712	625964	565837	537360	574007	561630	345775	589160	600545	1025121	868242	762715	413481	577766	464895	860334	673191	516689
																		44.8984	699781	587464	310851	136767	271316	336350	794711	614391	457296	452332	603154	542301	441626	619717	594310	690256	896554	827086	576707	588577	517940	929016	703235	515735
																		44.9313	647916	590201	340216	128327	440276	356198	858322	657133	503668	421164	589202	780814	604687	552723	610633	1128298	885284	840637	787153	625375	444742	970230	697117	1042428
																		44.9642	842138	619029	350574	129900	422320	333470	692259	697114	497821	579922	612008	508669	401294	542363	579273	1068318	835467	854758	633034	603720	511490	855387	698426	731034
																		44.9972	644301	839484	420727	135294	322108	332949	700867	708615	543862	612273	590829	777067	579104	542582	569784	1025443	901862	862950	815189	594402	526351	1012283	556959	598304
																		45.0301	685457	737395	432759	136107	241965	333991	808821	713076	672605	606676	605792	692030	395164	565400	462367	938110	876500	841346	599878	647999	532606	760328	657398	572711
																		45.063	813465	799419	325706	125569	318553	365855	585250	857662	767800	479849	584013	620898	358449	564228	480807	947917	828558	885530	713547	609888	523189	872891	613244	668894
																		45.0959	650220	698424	369630	123625	243246	491550	591723	725930	753298	486142	598796	579039	544760	533854	465625	951443	836376	1047481	610622	653340	381802	892064	782732	483259
																		45.1289	636071	665176	348663	123488	697185	362749	628589	754103	734895	591586	550206	613925	364478	578610	381818	911691	1138518	950723	817619	550162	462274	637569	744728	520801
																		45.1618	710658	725110	316559	127330	312250	418422	747575	600398	460085	548584	565854	699881	387719	586455	455562	1027464	856543	938023	850381	551524	406271	776919	784330	666098
																		45.1947	731737	859569	333098	127493	355193	343607	768244	824813	487158	701522	592548	635485	333840	675753	427806	961507	758645	913082	672307	563457	419193	661239	621091	609220
																		45.2276	692903	606285	375555	124811	369401	474521	903177	939594	550396	696326	616982	545878	321787	665727	350089	810959	913754	1058041	575999	737610	389135	1447278	729027	565181
																		45.2606	651204	788905	289306	126082	397143	349177	530033	730752	670190	677345	599298	565256	388035	788954	372486	712880	843562	917996	693322	675495	465814	1447929	777416	744410
																		45.2939	696201	734113	478291	131227	378091	440433	858718	606159	592105	653767	587910	533956	458541	730397	371801	825050	814731	956737	674913	555222	467124	680700	753452	390670
																		45.3268	730921	759594	351340	128259	300800	477618	1043009	895465	676454	647393	572276	559185	571569	598096	505908	1178759	925530	873963	625080	513884	455976	903990	907787	545421
																		45.3597	809527	590170	315740	126038	456393	335852	704279	749930	707682	695099	582767	606253	432244	1378829	474097	840250	736785	947902	562026	473993	399957	1165117	985498	731709
																		45.3927	722806	733730	288101	128768	360666	426226	851052	780942	589544	692721	784275	649611	434949	1001558	449141	963628	911812	903509	633763	845368	397672	1126280	995340	603969
																		45.4256	781838	760358	346065	126368	295224	592587	818066	826537	511313	503421	1022630	547065	359569	1281793	461308	936179	904132	913094	579204	597060	420103	1079226	961024	678202
																		45.4586	724467	789415	363018	129109	295925	528150	918493	807867	600594	799001	577698	784726	694030	786070	1093395	915834	1170249	886551	872925	563346	543801	1089792	1055341	564409
																		45.4915	883992	793867	401430	131451	340749	390584	749909	802277	537308	628763	566841	760169	535272	790474	1041132	1110661	1191810	1019569	866243	774467	470806	1080214	781952	607064
																		45.5245	751081	664593	371591	127704	270940	329489	849500	786375	566179	782810	933408	701017	498899	615335	1091090	1135552	1437164	993412	554855	573859	550156	1032066	645642	573793
																		45.5575	892359	735240	352905	137115	365116	359442	1244105	824129	735798	664787	792204	1081996	417693	628703	547479	954130	1335858	1025905	886959	644400	445677	1081339	924257	623663
																		45.5904	802638	882821	421436	126647	384965	349351	878077	800318	499645	468546	694451	673349	441296	564902	538568	955920	1458988	979306	601867	1109272	440858	1073113	936464	653341
																		45.6234	825218	945763	366441	127756	419387	386946	937106	726929	536094	482571	484295	892863	363278	572237	316593	1048830	1181137	859603	569369	1154109	610294	1078130	961367	603775
																		45.6564	860011	696596	376286	130068	338932	400288	1256258	621517	528324	559775	438472	1032846	525465	572303	380998	1339283	777644	912722	562990	1069138	620970	1099147	926791	587215
																		45.6893	815606	693208	400332	122244	340475	360260	1351420	749015	632225	700423	1076404	582077	729135	550545	498911	992685	791328	932777	595360	491892	505099	799809	943513	612997
																		45.7222	778528	962039	438076	126535	401677	454023	1292011	727943	582776	577007	583550	665417	449386	558071	517769	1622020	974613	968367	595126	667925	777301	838909	646047	660620
																		45.7552	954789	704157	334296	118899	344966	350368	991190	821351	608587	442081	1058544	514292	321633	670425	499825	958101	994286	988035	850469	725595	432108	811419	836740	559025
																		45.7881	974634	683808	437255	132927	310076	352622	1215683	796281	603970	429561	599051	609104	394231	608712	769840	1057945	769869	856048	825354	608553	456543	849728	949268	536967
																		45.8396	789427	943821	386295	104900	332655	442305	944258	706920	601766	473283	887299	712514	356385	642953	774800	1096270	1542647	883735	638869	642178	503286	926646	915380	520586
																		45.8726	792956	931758	371588	105538	300046	426930	822873	901328	738730	574097	684045	560943	824905	613306	662500	1117665	866764	1554248	602433	731858	495924	901926	905878	632511
																		45.9055	805100	639343	391741	101660	430754	403111	801828	734117	585763	1062993	584607	792865	360361	793359	506858	1172111	822520	827550	836441	567917	421381	815729	887579	717703
																		45.9384	854394	641056	382385	109547	271675	408581	815154	799504	538734	460259	982117	578071	398536	754888	459863	999285	829017	903661	930938	542704	549889	935807	899023	740457
																		45.9714	876359	877625	362088	124429	342987	493627	982218	614351	585330	571680	635588	604831	514466	743347	921032	988999	929249	862575	750647	560495	411959	856600	899395	629424
																		46.0044	785179	760031	361263	111219	349997	471387	991247	635722	589899	843595	589247	711083	522275	644750	520346	1018124	907289	906409	653032	631505	668648	787601	882161	785949
																		46.0373	1102899	643939	354978	129782	429517	386961	941531	654783	551328	812124	563434	619477	550208	657849	480093	1015767	1053123	947843	772092	475777	409904	796027	906569	748632
																		46.0703	884289	891079	354543	118052	441032	582919	947055	874499	570826	531734	622212	824870	931841	767349	449944	969803	896781	876147	819190	551768	456735	774051	825363	552765
																		46.1032	842230	743097	362146	147771	270847	627594	1088670	847012	483602	478429	484669	644913	839158	697475	551366	848260	777080	990767	842210	698978	549378	835422	948053	521145
																		46.1363	818136	642649	382308	140509	470658	565055	939842	689081	568700	690638	572963	598331	444729	839970	499258	1006479	789961	792061	1037616	644914	580399	777961	953672	555864
																		46.1693	906292	622362	379057	140691	260376	372521	1090004	717809	856685	726621	547234	728477	644307	747635	763183	910384	1344243	773729	946370	596204	553221	806910	886281	662186
																		46.2022	862196	679209	385091	145106	370566	395922	897643	672618	639839	473747	684671	730453	519003	664301	684261	1188118	915622	721328	876830	834081	554856	791743	1358392	775578
																		46.2351	872352	696488	382229	157326	405663	423460	936815	939798	504035	547461	599758	804714	653820	658578	1245730	1083224	977989	1502040	702561	508468	513145	816256	786803	620732
																		46.268	972667	609037	395944	132034	447434	460585	953035	733391	417567	584956	679874	762588	651717	637381	484607	1047524	1053693	945295	638888	964023	578822	782753	724979	733246
																		46.301	1061860	658305	443016	130558	383474	384965	919005	978035	614035	569747	617969	738424	350947	614279	727572	941492	861706	1682727	651898	1094905	519005	823387	750559	664452
																		46.3339	786910	665598	463739	169169	378301	555304	1097519	629905	754638	572485	536672	647030	444854	809734	547341	1311324	981787	1120276	836675	1070741	527565	881243	686467	646290
																		46.3668	781296	612584	464498	194592	400362	344951	952142	902904	525338	772869	643602	579334	448384	1367383	589868	1005416	911396	1293177	786839	1152394	424921	860183	940146	606065
																		46.3997	830025	924609	406688	181907	332684	426339	894176	715835	486679	568066	643285	707619	448733	943238	459860	1009145	924308	789988	711697	1129881	415254	878244	737742	789550
																		46.4327	744997	762198	456218	156717	421556	408743	1030373	716573	711305	529215	793891	615464	546407	661617	407614	1096399	881309	1061075	687843	1140659	468505	924620	912888	678191
																		46.4656	823212	716817	395516	148762	294524	429988	1013910	818542	624767	569060	539602	628720	487580	680325	469293	1585131	838198	1328058	1053912	638301	458898	959083	776437	662788
																		46.4985	786218	790984	459251	237308	390899	520322	1097407	810288	570370	604165	512219	565165	417619	728256	664687	1018207	921606	1753271	983264	593793	499141	1030971	674678	808288
																		46.5314	833027	780151	369376	171667	431221	426491	904330	867803	729584	675036	533724	668348	452618	823686	529389	1455728	833900	1270135	721634	736888	424654	1128398	832216	868167
																		46.5643	911408	727807	338746	172562	343139	445438	876017	888197	638670	935034	593770	624250	489003	1057965	923516	1231861	893070	1621347	654024	614109	521659	979825	782891	912009
																		46.5973	840657	836137	441760	179975	351572	433954	917473	865902	910648	944040	623455	729440	546684	681765	564134	1652000	830160	1050262	579132	576913	445617	1326533	950952	734110
																		46.6302	879126	741734	405787	141382	389142	384120	859204	778419	563484	762675	603017	725665	514458	1411347	539336	1145649	921733	1058595	640112	666941	492483	961622	1599658	806491
																		46.6631	1016923	678591	369450	164537	369512	462637	819487	827408	508212	737423	693813	871347	377159	1096413	1172224	1119637	869471	833711	654258	530771	453626	1135065	819277	696314
																		46.696	783061	668039	446079	166470	404509	520123	817981	721718	552262	576167	668825	689435	489088	801320	1349504	1714026	928349	1011708	734767	789732	509450	1077910	748987	766162
																		46.729	851436	701782	365652	213108	304769	453672	830707	924521	582225	555021	671438	662784	492135	953442	662917	1150268	945665	807701	462055	772616	489983	869183	1042863	871020
																		46.7619	768428	675275	352316	167960	307002	445757	857968	693533	718113	522887	628398	694705	482998	987826	410920	941917	965316	789015	807427	767581	563084	794921	1025039	580126
																		46.7949	1049266	750649	419094	256966	326375	379974	923241	753257	524123	731323	582395	645752	505560	642171	456350	999275	1635639	1638109	779465	626181	495602	819841	665626	630465
																		46.8278	854606	835238	379038	210892	286439	410758	938907	888942	508065	629731	611875	755431	492015	831405	463702	951435	1228669	1023135	701080	649244	517636	812561	796745	571822
																		46.8794	859774	813066	425330	223134	304079	672061	773015	756785	489348	650993	756566	629220	532535	1006991	373733	1717070	936086	840297	697856	651036	562662	988592	976570	556814
																		46.9126	911076	731038	406409	304720	331556	559751	745907	878917	710701	652853	751874	585837	561887	718249	722972	1879724	1052827	1248405	609200	589098	495880	974171	953120	511277
																		46.9456	897563	805411	343207	277093	311290	585251	830930	782925	862138	634129	688703	878114	546395	845444	600985	1231542	1194131	846312	656962	651204	518259	1007477	689784	718797
																		46.9785	797853	782797	443058	339813	309357	519656	994418	980265	552445	522683	813638	644605	589769	974520	1309482	1246466	940428	1635358	704661	552811	506069	1026765	681796	542389
																		47.0115	976112	743499	439153	220618	313455	389600	950645	766077	663564	625309	848079	614472	532530	669795	649968	1214157	958867	831907	747473	786806	533871	1190361	674723	756578
																		47.0444	821423	1025758	440084	232803	323883	438502	890202	735793	836614	478463	787110	662497	465024	702871	521544	1201942	1019962	1476181	684474	789692	449048	1125234	680131	645358
																		47.0773	915985	864451	374778	289532	306248	434979	880994	816215	547374	791077	654080	665605	514258	810936	1232266	1217988	1025794	1044888	828661	1279395	643698	1097911	719036	815384
																		47.1103	1113846	996002	377755	320280	292159	492851	904887	848695	791879	628671	722129	651941	445951	814970	606125	1672268	842581	950003	735710	798267	572832	1130023	696532	647609
																		47.1432	836363	905160	349551	200189	339725	571458	925217	1050629	741244	666767	800119	893228	496160	914040	667434	854765	1047187	949422	826213	578186	521225	1053181	821222	770581
																		47.1761	781071	884014	392900	197082	321239	498873	951128	756386	591255	673057	722423	604649	689958	798557	683278	952424	1084738	845869	713652	870495	599957	972590	1041596	559567
																		47.2091	906389	652827	451909	244976	274577	576870	880366	910566	693469	664862	789648	720522	558533	800122	546850	1037693	1033403	1038389	804126	787201	494451	1047415	823520	583010
																		47.2423	967808	780681	421062	223334	245571	460825	914590	863791	713378	781490	784608	702232	476747	791161	761366	1150116	990002	1028493	1537407	592312	443819	990091	690608	839493
																		47.2753	823840	768730	449835	214074	438272	430629	1551888	972113	967892	859537	644682	672930	469172	811983	481265	993229	927724	997628	814286	602985	437088	1146285	763969	797966
																		47.3082	991808	781288	359236	203507	422653	424066	879751	962555	587277	613288	819948	648139	400118	815545	634751	1012117	907896	763640	994120	829627	840079	993808	814791	711526
																		47.3411	849005	838807	412892	231732	385044	510781	1094616	894411	572804	529599	614665	775217	447945	732227	664906	1365440	951416	1028571	625468	626357	769507	1105940	892048	673093
																		47.3741	800378	760257	377095	207688	426921	509191	1139350	901171	599948	646668	652194	673839	485343	793306	398408	1206314	1054110	830100	574578	667054	476369	1298593	794400	843453
																		47.4071	786487	750068	371506	241867	248969	506526	1094140	911996	693679	616403	768421	906303	754322	858741	570127	882392	841309	1862148	1393898	500951	495376	949847	806921	673436
																		47.44	846362	793502	391299	321247	369185	523202	933735	942778	849769	627678	824676	708385	554138	822263	659703	1233841	1025094	1394176	791197	583805	541448	866241	879060	1342243
																		47.4729	943768	789604	414255	226208	304177	472145	947195	1018422	630822	536151	1039467	767187	477543	778987	1265243	824201	1679662	754021	903450	746497	526657	997335	857198	633042
																		47.5059	862985	829582	380726	239032	401614	437274	1163324	822290	707177	646236	752794	814741	595012	917194	715599	1083535	999966	893775	1295333	722937	519053	858732	887385	727086
																		47.5389	861160	831705	396541	224239	266744	497131	868670	1122261	696370	460141	614200	720359	566894	723854	825182	1436031	1091629	1065581	614326	878007	415525	1144244	874078	613707
																		47.5718	943506	803424	541594	203025	469107	490848	936241	951071	968213	509516	733349	836712	471634	899119	658138	1246628	941555	855444	1283954	613937	459632	1121682	832412	600501
																		47.6047	916348	822516	420893	192892	396790	442559	905500	859349	1068991	982941	655504	737024	774547	1263089	673019	1496058	946161	831021	589704	867832	564389	1086316	865643	684333
																		47.6376	848577	938821	364906	254721	329535	394007	1183564	780834	534745	503908	1116582	780844	555819	1135041	969218	1102063	987752	948983	1206996	626462	563066	939725	832066	468012
																		47.6705	935837	741765	379411	268717	266304	565851	1268707	900215	900202	485550	554584	730519	547749	1127376	1018585	1136297	1042550	1027858	1277017	564946	452009	934250	708653	555325
																		47.7035	1061892	903303	381999	250227	389102	556224	843116	897339	674404	746984	1082424	943056	886192	869566	1192391	1059386	1035295	1217815	1414931	781399	537317	945202	691714	763634
																		47.7364	1012248	782807	381026	436888	252797	732126	933229	940765	830599	495976	990099	880998	445070	893227	610075	938620	986597	801115	829592	656229	604158	986183	1020812	635450
																		47.7694	1074312	788326	551574	259282	336121	500363	943034	852720	803108	448631	809172	751292	554128	923518	953322	952826	1258886	890094	544129	889870	593734	1038305	1523019	556551
																		47.8023	991796	817032	416282	254780	342689	446934	987705	923682	681252	683432	1111724	789589	468929	879454	614543	966692	1071239	937891	588528	922851	596132	1151138	760884	532031
																		47.8353	979158	880094	392604	176892	721294	471800	915519	837312	626070	458457	629215	772794	587179	765180	659307	1105655	912364	823111	769727	916377	478474	1032144	894688	646324
																		47.8682	1019888	942934	377694	285564	669592	366693	1064949	940702	498795	650788	631940	827761	551108	867844	569567	1119755	876040	920788	643572	909656	556819	999815	924102	523336
																		47.9198	1205226	844939	389586	222052	461296	401640	1025799	851686	559483	822301	605436	746340	597058	1257619	589809	1339239	1008022	1132544	782109	955677	573034	1036945	927926	603149
																		47.9527	1051620	760181	596661	268171	556973	523315	1132501	728326	819027	532981	522732	702568	499520	910278	533204	1155741	1079594	1398913	842686	921383	599001	1013754	784686	764671
																		47.9856	1102712	728169	436411	232313	290322	528252	806643	892065	572268	522738	668464	717590	530646	774888	598040	1064416	987712	1246891	588936	972007	494006	799157	1031703	662391
																		48.0185	1114787	763071	430736	314634	318880	532248	738750	853047	747938	605433	659414	591212	550358	839973	621128	1194707	1478126	1328994	642069	914189	547267	1601495	941192	606839
																		48.0515	963461	769117	422411	262590	363687	483524	804499	905621	728299	438833	1109142	661222	620364	821340	636425	1377019	1025278	881089	856482	963107	580998	843971	908836	656281
																		48.0844	1000905	773183	405165	241546	315816	407700	848174	886161	888692	483749	628955	710181	615351	966155	852972	1004720	1532381	944879	1316524	940028	653113	1207891	1182890	583359
																		48.1173	1020791	888930	409168	245376	346142	541943	806254	873638	709625	539331	616506	688305	566623	908273	580756	1036035	848615	883027	1260605	730363	516289	1297889	805997	624345
																		48.1503	972066	902556	434863	235669	330573	516280	834798	849511	671050	1033678	1061601	621439	646495	869866	950174	1151952	1075605	890366	1210237	783035	431048	1362542	820545	716966
																		48.1833	1160592	791567	441832	306217	359009	556074	839220	995015	673438	426449	1055461	740955	568369	878561	551979	1469519	1041950	1008508	1181992	833733	496788	1387005	1175300	770845
																		48.2163	1025783	888211	426133	302256	311489	722341	883395	905232	669436	788488	772933	944475	546673	1116445	773239	1510980	1249304	1730152	673423	785612	419325	1395072	1081257	717596
																		48.2492	1038673	899529	445044	238922	399714	413902	965100	747967	798072	749005	764419	781022	601722	922401	715341	1815483	1134096	822338	925650	801108	442478	1344735	888039	721576
																		48.2821	989380	945520	470195	285367	360342	438641	934704	1175548	556782	711403	841916	1285145	550538	887580	514212	1038357	1166321	868212	657487	687406	530847	1298074	901105	746042
																		48.3151	1009446	820229	419620	224093	346650	464820	899388	876288	576415	585772	789546	834879	609100	1254065	880294	1189605	1144029	1218549	843655	806433	528911	1264222	874161	741437
																		48.3582	81679	50775	43934	89168	78399	34267	569837	718157	154924	211108	109682	231178	225523	256818	263079	186008	145893	293425	164266	196798	143956	292096	237952	349119
																		48.393	100816	67349	59581	45662	82725	63155	402280	832836	311370	165591	173236	143896	218574	203166	209141	320164	262258	266940	301688	186622	128527	335126	232145	178209
																		48.426	88602	62113	53019	42504	145986	38027	609810	916358	280414	195999	142704	140020	319250	315530	324334	312936	195962	342890	372750	253206	215115	271702	453896	242086
																		48.4589	73592	74159	64278	55422	145092	55374	180905	786331	217732	239064	219318	128984	291194	346624	340442	204888	203136	206457	260975	269460	318558	400280	387807	393607
																		48.4918	90617	61866	61871	97002	157021	97664	338069	829026	209324	137630	253006	241976	226790	253305	137636	208529	315344	405162	273298	162920	163666	648064	302004	511695
																		48.5433	68514	49376	64200	48610	142200	68729	219559	807531	348101	225629	218276	204038	258425	290519	387727	220427	431509	210001	351645	143447	237664	697891	225455	327903
																		48.5764	86664	114742	59381	84736	154808	110744	325400	729890	305118	167181	172773	219351	322162	374494	307928	221621	467607	390143	309854	287912	250317	717912	454388	385362
																		48.6093	106326	74292	35738	74788	69936	111612	297093	366609	175540	171787	130486	433011	355589	349183	299244	263883	281425	246349	328103	253745	197352	524210	430586	332793
																		48.6422	48774	69267	50456	66664	113650	108114	350024	280015	178278	183621	138165	307955	738436	359033	214981	253261	287715	248547	484994	239892	210981	455092	259031	338087
																		48.6753	75067	102329	33933	49576	102284	64426	306486	232188	249283	162477	204485	196324	239451	370878	207627	307483	249118	209753	577671	431501	202185	450397	641652	309728
																		48.7082	86438	93556	29393	69694	130525	59356	481002	369711	253076	177874	177692	239911	149615	232252	393627	312242	239829	216282	562746	357801	207860	455715	513811	345144
																		48.7411	64421	116477	51321	100815	126119	116600	391572	339991	274744	145980	215441	242198	348898	263746	192850	302200	367432	410489	405402	301574	198837	363515	206756	327310
																		48.7741	174809	76291	65090	83911	110884	74047	358534	390294	200574	145400	207108	209134	409425	258009	423368	302933	315938	391404	579408	288305	282689	436156	260841	526643
																		48.807	74337	76768	63394	87608	65126	111199	372805	451705	277590	134534	178892	222387	170678	291367	375942	503886	391304	311703	401756	276814	202436	461823	485196	257838
																		48.84	64784	81858	60482	78364	287549	125650	441487	447347	191349	133793	117488	279355	227094	341824	153256	404153	532973	402230	466373	295751	342321	511489	268632	475794
																		48.8731	83880	71326	66100	94574	117402	89290	465861	469478	220474	127851	173117	251984	231187	344945	252346	610723	276852	452957	319787	368813	245229	413938	270046	412320
																		48.9061	139912	189083	67802	97147	95034	70440	404953	498591	325057	124428	179032	186836	244840	249136	302361	346833	203967	293627	410755	295314	322300	407891	270945	317831
																		48.9391	124878	132206	34069	93743	134847	94124	488487	331175	245320	146736	66207	210216	458950	279218	644471	622814	295368	343069	408362	444777	313796	415288	281104	261122
																		48.972	72122	144130	67166	91446	70750	128758	380574	336060	319371	177426	61892	259227	255502	208404	561913	354570	249799	520989	333603	294125	258762	423502	272718	294483
																		49.0052	206445	192181	39477	77130	117017	114624	263649	179385	227053	160421	154114	276522	149369	345217	410814	324348	337274	431579	312740	265456	311271	378274	469808	424760
																		49.0381	124949	214056	51697	90916	112509	118140	400030	331600	305262	150516	143271	217779	305410	394622	312879	379253	342947	353370	338243	200192	342994	381892	460309	660623
																		49.0712	49601	103887	53758	80446	134024	107494	261059	293971	304472	156286	103144	822920	133265	287881	237406	451516	338572	350643	329602	205268	280784	440393	258788	639514
																		49.1042	123499	74964	51550	71564	112455	86075	281129	472589	190772	159675	95234	231654	266999	235240	249999	373616	279184	564800	305753	204846	326565	450670	550511	520296
																		49.1372	110092	108932	52311	62797	122049	77802	251292	482211	202718	151980	129990	280615	387276	343134	241442	416908	313093	435426	335068	271003	242528	367817	294466	518136
																		49.1702	239394	96738	112502	66652	108206	93170	554844	622749	247678	166825	148886	273118	281333	296125	241935	399606	332869	320946	523613	271264	324704	389408	327415	624206
																		49.2032	110593	97812	121566	55580	123721	108424	192856	354906	134477	180826	136898	250470	227845	425330	238837	262945	247227	463736	401114	253533	248763	409323	486239	229267
																		49.2361	90611	107611	125283	68949	54338	73833	222131	227211	187241	174781	110598	213345	227614	404010	239795	373877	219659	259912	230288	200545	196583	328978	383994	371509
																		49.2691	72713	103247	54089	131701	65248	64848	217768	296650	260266	161222	98513	207966	119216	301786	229242	305614	252978	427716	253188	213921	255638	599149	306211	532658
																		49.3021	95832	115534	48229	160701	133369	57444	326224	302299	225469	168397	124653	220377	139639	580120	339206	197205	389959	303491	614850	219167	216198	739495	432617	570351
																		49.335	67141	93759	48919	78781	69492	82366	261406	346080	249665	180009	86316	212939	154951	291169	218459	300271	401963	281635	459151	247874	385962	592714	538623	583133
																		49.3681	135554	89183	39542	59567	115529	70738	279391	308548	232003	169237	91715	207341	159006	435140	249484	345192	251217	309200	235769	252088	381370	708900	544903	473291
																		49.401	39538	75453	50957	121734	123725	69277	214233	568645	153476	158443	168642	147962	164383	236333	361149	354568	218118	539766	207762	215491	197037	328397	527424	346822
																		49.4339	42114	73629	98539	126053	152689	50603	198886	223516	207690	157231	167144	315642	159737	490754	452872	544088	229175	303096	324526	262725	346913	637801	528351	353255
																		49.4669	50557	59897	92498	100264	131669	59485	284118	349526	147095	160765	125491	167068	459475	297246	241951	352462	370865	383937	411571	249696	260299	447439	530875	468072
																		49.4997	38491	39755	64101	89348	97519	77198	337696	365491	169443	142782	134836	118825	141628	286203	406324	226803	281277	311564	428370	245704	326970	336208	527512	286580
																		49.5327	50940	67195	51165	92097	113767	42615	223866	541212	183264	154897	199258	333225	182430	259321	224412	325722	532139	289597	419616	345995	270354	335184	401679	249606
																		49.5843	26156	53857	42054	66606	88865	75303	511361	451677	142979	180515	211399	184526	206041	425201	440548	524322	231060	161785	408251	421546	214252	531309	583322	255714
																		49.6172	48629	45637	49091	53343	149417	113691	339256	895046	63504	193176	89612	254773	115221	279628	388307	278757	178950	208211	327151	411347	211162	390735	744509	331729
																		49.6501	106009	36389	29991	72220	246794	124748	204416	909778	128369	171453	150776	191099	233434	301103	361450	254839	246490	280749	179713	410274	193423	393680	514635	331868
																		49.6831	20857	25893	39317	138639	74238	42948	233747	860584	126305	236549	168946	102721	207392	347034	327573	279100	225692	363490	460758	411153	293893	419262	702889	415475
																		49.716	40287	26400	41244	141574	40439	44195	226982	815380	124325	140570	135212	200759	216920	223666	258772	402078	266063	195793	374908	565951	190217	382387	472358	231802
																		49.7489	33938	32543	39220	116443	73285	36811	200930	851779	80997	136340	166480	193910	186187	273845	263927	360420	261639	295203	319434	200623	142841	422884	447962	324251
																		49.7818	21319	22318	42257	79650	51290	37787	202624	794685	68199	126396	170334	121962	207601	421540	297192	317322	373196	296363	251431	216454	137117	416602	601089	277810
																		49.8148	44877	14916	79751	76203	63653	47677	233730	779498	56705	181179	144601	186149	192617	267728	267254	237755	253349	177574	308089	262268	220031	450163	710442	253265
																		49.8477	37979	20147	81042	80793	32071	35301	249313	747832	78348	190393	138865	116867	175601	346550	248355	239723	283852	233268	397710	194554	197286	580341	620476	396206
																		49.8806	37458	12795	51723	64957	37443	40590	177324	700876	51659	172840	84344	126538	145358	294545	330481	238925	185846	207239	266843	187950	173629	444259	423451	450303
																		49.9134	46749	9395	43753	57029	33943	22887	270581	286020	139677	179255	178710	160471	115998	298875	137683	227125	180436	251152	266258	288259	142506	423252	347074	354804
																		49.9464	31712	7858	44060	37568	40070	61893	261834	233144	101638	167597	83075	79276	123442	170769	258877	216151	174681	202087	366894	263141	194332	416653	266885	414243
																		49.9793	23215	14053	32827	64298	14351	23967	259611	304026	114736	148822	128478	122099	180845	281023	281466	191417	165911	216646	236171	283288	217140	722672	518095	361911
																		50.0123	32715	7839	40572	68349	24637	29867	205213	207431	49169	79694	91134	99246	165810	373390	367003	355316	154780	172079	235249	286191	162963	544100	434353	350132
																		50.0452	10154	13819	35138	34482	17869	24137	218960	184217	42229	51312	142235	89186	223368	385037	218997	337178	194352	193943	246079	287234	197386	504109	343696	338155
																		50.0782	13589	9816	25767	32862	22726	22690	113117	212207	63663	52782	138106	51714	117995	253816	275079	278190	136603	180067	224972	240791	186474	481933	317050	339598
																		50.1111	17185	7039	25422	60185	26979	12692	287004	166572	48926	46794	136684	98707	109487	188599	176499	195103	136663	222496	222211	316936	171409	474402	545066	327200
																		50.144	14298	6537	40378	29014	23469	12806	82442	163279	40232	55053	123400	66042	107443	141876	332973	211903	123330	160942	203517	338210	161007	463206	555192	303604
																		50.177	11432	7281	13808	36250	22120	22971	83274	190795	27857	28413	105539	105344	188752	126008	269245	152229	134454	125563	229368	478237	112412	409505	549831	326778
																		50.2099	36167	6063	23428	27839	26526	17797	79849	179494	51926	46294	118646	84275	81248	140651	403057	195692	126134	541457	207748	443309	150495	701543	574193	291672
																		50.2428	12801	6983	21516	27924	55644	21130	256065	179339	27596	54779	111097	84332	70654	252035	334174	160650	116738	124901	270547	355705	159157	558433	561536	331546
																		50.2758	22337	4156	18117	24744	23097	12377	248609	166396	31378	59230	28876	96316	127282	175051	324573	138621	99976	167280	205205	216655	185580	789724	551646	516681
																		50.3087	31528	7670	17487	27949	17725	7953	230718	150571	45547	51925	27901	56264	113657	147041	303211	124355	122625	168363	212868	216404	132658	358259	269327	281325
																		50.3416	15394	11742	16186	23716	22530	5965	227117	115713	20803	33701	27048	82445	106326	188357	154445	109889	128694	210017	276720	215047	133062	357170	256686	262707
																		50.3745	20181	5066	22237	21323	28180	6454	215209	142741	32492	25433	25602	68330	97127	233631	378163	113955	178408	115873	207961	293137	160286	415003	508664	248945
																		50.4075	6756	6108	18374	15728	17882	8102	209774	123717	33202	31717	22509	80277	94523	270184	374516	111911	106481	196587	349272	560322	117206	393107	457794	251565
																		50.4404	21565	5845	14604	27355	23842	6563	199215	94339	26238	25646	24836	77884	91731	222043	174069	108209	88026	164241	264096	347014	109393	364216	337836	280138
																		50.4733	14777	4136	37177	18327	24280	4882	192441	183366	34921	30680	22882	87867	87580	201739	209172	175189	76651	136892	182667	311642	151557	364604	296967	393742
																		50.5062	25242	10650	39080	17492	23204	6193	188455	125138	28882	40786	38494	70541	85488	121237	142497	112381	108201	154994	180463	431472	317442	339969	331079	205584
																		50.5392	13757	4981	32384	12288	20625	14559	187396	115819	32519	24316	49778	69560	36346	244928	168702	108369	73726	176255	173326	420000	118506	363022	436370	297765
																		50.5721	10009	5001	15652	11621	13230	6888	187621	143402	14695	38566	37786	67866	108612	140444	187775	100820	105369	154176	160275	346784	97636	418831	359529	311127
																		50.6238	14264	2912	18014	9981	30105	10233	182031	204441	11715	32619	53928	69743	204573	133911	137458	94245	114019	88526	155685	380081	91584	546789	428183	183378
																		50.6568	13953	3564	11134	13497	13545	17722	177783	172231	16074	28404	31959	72844	61082	150758	113174	91513	103844	117293	155192	224069	89544	358614	288565	284093
																		50.6899	12916	4589	13731	7703	38368	10107	180162	139415	12102	22643	47075	65004	63750	177582	144017	85813	98867	144116	139545	345073	99279	435180	402600	255336
																		50.7229	11310	7796	24007	6707	38893	7364	177216	126976	24121	21259	47327	64429	38284	175150	101070	83027	79930	169705	211652	414266	107382	379555	401569	256614
																		50.7558	10562	3646	7614	6809	14993	4649	172808	106328	12536	28617	39740	62929	51878	168494	120917	85255	81920	81677	189508	329304	138114	617050	283192	226886
																		50.7887	10198	2687	11080	6205	13552	5273	172243	100201	17765	17560	31777	62642	68872	161868	118703	79745	110870	95443	181343	245619	95850	332967	335487	260602
																		50.8216	8779	3446	23352	6273	10644	5569	107941	91011	19335	23681	28449	46826	64027	159464	113910	75880	68413	153238	129215	463626	107442	477078	361144	280469
																		50.8545	9461	3453	7313	5908	13176	6582	132875	87222	9888	30394	30871	40746	48169	155576	94683	74548	50517	102562	127814	296833	97032	490369	293971	271041
																		50.8875	10929	2562	9144	5420	8402	4168	84863	84999	13178	27758	24166	51925	33263	154441	105878	72962	54094	62110	131812	327478	93039	488076	333226	266768
																		50.9204	4726	2975	6105	5464	5265	4040	93645	79755	13591	32481	21403	37424	57241	151803	125103	68760	56676	85019	139635	302158	98809	468648	353205	266596
																		50.9534	4092	3484	12174	5238	9447	2832	199287	78357	13271	23929	25478	59074	66799	145780	159564	67155	50920	72694	135171	364733	73864	468865	283134	163909
																		50.9863	10424	3190	11720	5003	11232	2913	89515	72894	11668	41372	27108	36029	78679	138904	80355	77471	51034	75140	128138	454248	75531	339587	247164	219543
																		51.0192	12822	2355	7370	4685	7546	2482	103358	66166	8719	19252	28951	39243	62395	130376	82630	68405	47626	89978	135712	396276	76413	468189	279781	216017
																		51.0521	9325	2415	7101	4619	13863	3161	127781	93538	17005	14998	44803	33462	61925	121809	167262	86755	43561	100144	104177	344856	73673	294357	349016	151687
																		51.0849	19762	2057	9105	4219	13392	2723	90150	97552	15332	16842	23455	41376	58410	212134	160217	112840	87918	71714	97061	390145	75030	548896	328235	267974
																		51.1179	5402	1550	6593	4221	13563	4271	85062	66572	13235	15150	9992	29401	54756	96607	126523	95214	97764	68293	161520	262197	74647	560135	325406	197364
																		51.1508	8293	1343	6745	4312	10182	2784	111038	72772	11165	15566	17880	27492	52363	160049	146158	76124	73160	66284	124640	255048	63915	297067	322951	178854
																		51.1838	6688	2798	7431	4110	8347	3315	69628	82542	10472	11176	19336	22682	43520	94173	200187	146007	56692	76904	116448	246948	61318	488042	318233	173408
																		51.2168	3709	2096	7459	4097	4481	1860	73105	53254	9618	9957	24689	24170	46432	74989	193954	82399	78115	77027	121509	178802	61483	270492	300670	171555
																		51.2497	11028	1492	6981	3887	5627	2456	107337	87028	9535	15545	24506	37423	45682	81432	123672	71474	62829	96425	100238	175062	58860	274881	324531	164953
																		51.2827	2689	1544	5925	3750	9349	3123	67429	82172	6255	10720	24768	37050	42349	94695	73849	69523	54829	107239	98411	434412	57394	262227	419076	201924
																		51.3156	4828	1803	5938	3721	18862	7078	113497	74978	5939	23852	23357	38004	43533	75613	57656	61971	67941	93675	90739	318092	55170	252852	408466	183232
																		51.3486	2091	1231	8227	3575	9732	1876	145557	73295	9202	8206	21298	50659	48286	77385	70510	60095	52768	69642	86764	363694	55974	252555	403647	227383
																		51.3815	3132	1023	11250	3557	9095	2950	134136	71437	6050	10147	20268	30255	47201	92619	101714	95878	76760	89724	90141	357053	54755	372480	383145	118132
																		51.4145	4063	1244	5439	3406	9612	1599	76323	73964	6828	11395	19230	28507	46512	90300	88942	77023	62475	63968	80988	174477	58235	373585	378738	251714
																		51.4474	5596	1645	8133	3372	7049	2413	131424	76837	11969	12846	21347	31422	45832	89988	85318	42015	41568	41363	159366	169083	56108	336303	374760	161191
																		51.4803	5244	914	7913	3487	9597	2074	132595	84903	8976	7424	15713	29828	47566	89050	95319	76452	30741	36079	88195	391723	54862	524367	371129	143713
																		51.5133	1743	918	5813	4651	6364	1502	136413	90506	12705	9841	17127	29061	37628	86189	63475	49725	35569	60128	119718	366009	54109	369193	245893	145163
																		51.5462	3017	1237	8009	4588	14966	2424	179815	89905	10458	9519	12183	33542	28136	88468	57120	58577	32762	82278	73320	261348	52333	230799	328346	138280
																		51.5791	3465	1420	5295	4369	12454	1285	101191	110617	6452	5536	11260	29566	28153	98633	79958	54639	34657	52480	67467	321545	69405	279398	403404	140027
																		51.612	2474	702	3410	4709	13939	2655	152420	79877	8698	16848	14183	28128	24183	79742	38606	50806	56250	61473	73543	407586	59355	231558	223544	133984
																		51.6635	1450	813	3610	4667	14861	3440	131114	106342	7024	6748	10486	28319	25169	89324	121795	46703	53006	55660	94520	207409	64425	477843	197258	130760
																		51.6964	2859	1197	3891	3077	23253	2807	65526	74485	5755	6625	6319	26141	23402	95857	47985	45986	30048	60329	71579	326584	104915	373039	242415	126271
																		51.7293	3744	1260	3579	5837	28373	1273	84931	47804	6522	8712	9364	25182	33969	90331	42311	45042	29189	49277	65609	297698	74534	391357	357588	220218
																		51.7623	1218	1212	4023	6041	56395	1756	225413	89365	6298	8916	10858	23511	35024	227604	106730	42419	25057	55690	53373	295361	57547	396600	228430	145302
																		51.7952	1847	1168	5674	4539	26658	1233	78679	47246	11828	6926	8550	23972	34127	241176	67205	40510	26430	71854	58779	291779	47397	421309	357476	122959
																		51.8281	2670	1270	4045	5209	23887	1079	200832	51192	20895	4301	8203	25101	32722	245890	60789	31632	28279	40602	65920	290467	51207	421876	268997	116957
																		51.861	1400	1251	5526	5109	13688	1311	120646	54746	9012	5927	8225	30120	30265	229454	42369	36500	27039	57855	55978	287841	53972	243314	244859	155812
																		51.8939	1461	1196	6493	5328	48317	1145	52606	35333	8406	5983	7692	31901	30714	223653	35707	32863	39094	51122	72623	282930	53131	247540	230941	218924
																		51.9268	1587	1311	6802	6458	25511	741	84816	47652	5187	6316	7628	20132	31695	216321	38727	48213	29114	19364	52242	281727	37499	336345	354370	196272
																		51.9598	1605	1211	7493	6123	56857	1223	73890	51634	5812	5398	6932	28769	31615	212509	63229	37339	28903	50646	46431	204403	46279	321592	567382	141392
																		51.9927	3219	543	7093	11488	29931	1662	48356	112971	12966	3365	7064	26290	47587	195187	60519	42469	25229	74138	42722	205083	61914	244264	256062	128582
																		52.0256	2986	707	7859	11924	90184	1450	116093	120155	5493	3601	8515	18590	48635	186708	65014	28750	21324	52584	45831	196497	42508	282084	350583	89328
																		52.0587	2194	1287	8055	11174	76580	1430	59393	140373	3401	5732	7954	17535	37726	175330	43602	28774	33783	48943	45656	191464	50515	243031	333183	131137
																		52.0917	867	866	8075	11433	39165	966	78304	87043	7084	4886	7660	36655	48924	167279	48602	25580	19257	34490	46924	166417	39018	213828	240815	142257
																		52.1246	998	653	8440	9868	63359	1299	52027	99209	5876	3759	6922	26209	32394	163417	31139	25533	23931	34937	52521	252143	40514	210057	354987	140971
																		52.1576	1149	957	8414	5331	36714	1182	32574	83172	4189	3695	11273	31388	30346	169298	41475	25830	23088	36554	53173	227161	57201	180919	370384	130228
																		52.1905	1351	796	9912	4571	20744	1159	60391	200513	4909	4756	6035	49155	25850	152773	31701	24029	21978	70582	46262	214078	48134	256396	191169	122507
																		52.2234	1075	581	10978	4482	17964	977	61437	82017	6192	6025	7155	27319	40831	143723	41122	22150	21797	34529	48490	184044	43626	221252	324681	120976
																		52.2564	1063	665	7379	4813	59382	1264	44747	192774	5577	4835	5190	106605	46445	138090	50179	28956	24815	70746	55624	345120	33796	230476	204002	118893
																		52.2893	1052	1317	4471	7988	14446	1085	66264	79287	4754	2942	5033	135498	40612	147208	22758	26017	34527	70200	51960	160146	58942	350662	276786	128186
																		52.3224	1016	867	3379	3174	14661	1277	51676	137297	6939	4957	4388	127976	50839	134158	40044	21375	21990	101740	46720	235083	27468	269421	143337	83451
																		52.3554	1006	527	5605	4121	28600	902	64089	110785	8082	5621	5038	42352	50560	143063	42646	20079	17437	75554	39005	333922	49369	296410	235623	84249
																		52.3884	738	723	6654	3091	58824	1002	66029	129053	4861	3647	4481	52277	52177	71922	36577	24170	17038	67971	35237	164282	34393	199938	180810	153433
																		52.4213	472	648	3458	5067	14322	1321	45974	107687	5449	4807	8473	72106	54784	43309	38743	14657	27080	62609	33801	153842	31445	190607	427835	183717
																		52.4543	958	753	2623	5723	54491	853	82540	82303	4390	2030	5183	52486	50046	58824	30246	14153	22016	83149	31804	194122	33595	161986	283090	89826
																		52.4873	871	588	2948	2973	15844	890	57647	76726	6595	3852	3541	142358	47124	68112	35966	13215	20164	32787	33304	176171	50220	215871	369011	82018
																		52.5201	802	739	1637	3044	29124	1293	83983	56067	3708	2825	6237	183788	47118	65363	53720	12057	18899	64447	43650	223950	26189	143769	216797	120012
																		52.553	850	748	2298	3034	25370	1014	58019	78713	5913	2776	6076	42892	47041	55847	33076	17090	19088	46725	37567	164270	24165	171918	203559	79866
																		52.5859	736	786	2540	2464	19355	1051	65606	127735	5158	2682	5156	44356	49951	66985	34796	19589	16868	29027	33545	336526	22601	147734	229363	74724
																		52.6189	727	712	2831	1746	54365	1249	115955	138934	3093	2685	4746	34213	39704	44340	37452	16077	20094	58097	38460	166496	20949	143613	228982	74066
																		52.6519	713	519	2797	1186	25796	1109	56659	64029	4305	3291	4355	35623	53513	55229	36298	18170	19573	47580	45840	155712	20481	169781	232753	73018
																		52.7033	866	497	2512	1497	44666	1149	39162	38805	7694	2086	2542	31271	39075	81289	31880	13619	19942	74896	22764	127331	25210	126063	224825	71860
																		52.7363	791	730	3525	790	47399	1353	58386	72472	4822	4038	4330	27225	55779	67155	41452	17440	24313	55400	23071	254288	22300	189458	223992	58017
																		52.7693	737	632	4263	2544	57833	781	59699	62501	10396	5431	4580	26822	29328	56669	21598	21843	13254	58318	40161	248025	23443	204801	216345	76054
																		52.8022	681	495	5942	2524	22942	829	45964	82868	2106	6770	3050	24267	57529	29815	30109	18228	15083	93432	35756	243594	22298	144041	275661	86092
																		52.8351	666	558	8553	3367	38521	896	51935	81830	11355	12492	3009	22712	52697	36051	38508	17416	13840	63157	30137	176263	23867	156445	209833	83490
																		52.868	644	498	14667	3671	28279	643	51061	66846	5356	14660	3587	30871	24217	41834	31353	14534	15466	70208	30572	184059	20315	136231	252983	107408
																		52.901	591	635	10338	4913	35839	901	27733	92103	3456	6630	3302	25973	25807	43941	20334	15353	11358	98503	44608	177406	25349	157434	205158	71413
																		52.9364	817	929	10874	3004	28506	898	68148	90039	3090	12405	3344	21933	60346	84770	20516	14306	17220	70134	35329	229875	23488	189145	184513	56108
																		52.9696	740	797	14820	3072	13821	1043	54367	71765	4137	10451	4673	23428	41801	69321	27069	14401	15749	55341	23975	246597	23064	188093	294761	53186
																		53.0025	942	1095	11837	3593	18216	873	30495	95371	4964	13866	2402	24354	41497	68618	23506	13148	12337	47107	33993	130710	22416	149975	147141	89841
																		53.0355	971	561	12025	1774	26326	805	81275	45532	3205	9879	3163	17880	44401	73891	22727	13305	15128	45445	47869	167928	24748	135891	241281	49064
																		53.0685	429	322	13784	1483	15071	959	64955	47004	9303	6360	3436	25100	53962	115077	21376	12245	17968	60752	39689	182457	12580	123178	295633	107470
																		53.1014	348	1550	14354	2404	13507	1492	50028	44988	2031	13209	4651	23963	40326	107271	13672	13524	13142	56988	23991	325637	19866	119164	496011	60488
																		53.1343	780	617	13401	2149	15798	1362	34545	39585	3606	12070	2721	24156	31979	89029	13846	13979	11897	36441	34227	288780	22988	113562	218880	53415
																		53.1673	518	894	4503	1854	20714	812	28115	35327	5916	26597	2787	20023	60704	45716	17995	20655	12168	55913	34424	236524	23218	109988	237958	57982
																		53.2003	574	617	4192	1496	14140	693	36025	40672	2114	20521	2837	62215	33971	44452	14559	11866	14548	53239	33196	208647	20438	170056	512400	85883
																		53.2332	672	786	4103	1643	23042	863	49179	34352	2420	12965	2392	23240	26437	40639	18803	12370	12007	71161	39770	272918	23079	186524	162707	59538
																		53.2663	833	683	5440	1299	42092	649	47783	16052	3789	18034	2262	28476	24011	37930	25263	12193	18339	57626	38984	172056	12265	157694	160057	51203
																		53.2993	1462	945	4244	1224	15202	1524	72630	21216	2590	15649	2317	28636	21515	33521	15024	11798	15396	33347	43677	191389	46736	124748	122412	45432
																		53.3322	739	628	4265	1823	25211	691	78078	20550	2848	9687	5004	13975	24437	31576	26074	9088	13223	64257	31443	141778	55246	128882	141243	44491
																		53.3651	1236	705	3124	1878	16685	705	76194	20843	2891	16192	2006	23733	38933	39007	26667	15816	15697	55519	35363	152443	55867	150024	218196	44440
																		53.398	885	633	1943	2029	21422	976	75082	21983	4615	23941	1873	26840	21772	38721	19774	14046	14088	61752	30691	153419	51285	106519	125763	41482
																		53.4309	666	625	4555	1168	16261	653	72858	17241	3834	10577	1955	30451	19074	30427	41632	8828	18458	24347	36334	146150	35139	105810	420123	45100
																		53.4638	1577	584	2574	2846	18222	702	64435	19307	3926	11076	2246	32470	23395	31874	38379	8370	11951	47140	28327	143848	36232	94303	147255	42484
																		53.4967	643	559	2187	1833	37159	985	62052	22221	3837	9717	2025	25854	17262	33614	36180	8223	13576	40988	32134	146200	47601	89822	216924	64366
																		53.5296	992	593	7124	2057	50036	633	57633	15272	3919	8811	2221	28456	17581	16870	32962	7423	10155	38360	28930	116393	50606	79699	156264	56516
																		53.5625	880	617	7794	2735	19107	714	61194	13719	3315	8070	2175	32969	20886	19091	31708	6963	13016	56338	34587	172326	34965	63014	143770	40132
																		53.5956	559	517	2984	1534	13065	417	60543	17497	3254	10027	2118	36609	21815	34122	28059	9934	14741	76994	23911	249338	44360	89237	222461	69165
																		53.6285	355	525	4071	1964	18465	1172	48175	16880	3309	8710	2233	32645	20448	39252	27709	11080	10309	58324	24743	176696	33547	80550	242181	33104
																		53.6613	314	648	6594	2572	9515	1197	22790	26854	2682	7824	2256	33583	21121	11725	26719	12406	10226	92239	22146	127486	38704	74731	147625	47543
																		53.6942	611	367	3146	2186	11068	630	16805	15962	3092	9759	1957	35074	24031	13454	25978	11874	16077	140113	28715	158622	36659	89531	141751	51199
																		53.7457	280	478	4866	2160	15598	945	17120	7073	2173	8883	2099	33268	20986	14541	25145	10730	9252	63737	24971	104794	31739	76557	219540	43855
																		53.7786	548	858	4433	2094	4519	1006	22834	15673	2966	6529	2041	23376	20294	14230	39389	8205	8152	45939	28821	216212	28232	67232	145688	36402
																		53.8116	558	528	5919	2396	9361	596	37165	15119	3328	5286	2121	18689	22323	12519	12763	8340	15054	84301	32654	189080	26086	57085	224465	25902
																		53.8447	309	707	6695	2836	8114	647	26429	11667	2117	12348	1961	16838	22466	13095	21239	8521	15711	88335	29875	114183	25917	74787	203362	33816
																		53.8776	472	468	5175	4230	8162	525	22730	11879	2260	11897	2028	15440	22913	15213	23759	9075	15442	81214	30595	157080	27608	68201	127606	35056
																		53.9106	776	456	3984	3532	8360	455	23599	11227	3522	7864	2106	19565	21752	22496	16179	10653	11438	120886	55906	182147	21669	80040	111974	50921
																		53.9435	453	579	4355	2545	7072	590	22348	10661	2674	7655	1520	19357	20590	13386	24382	12144	12847	78159	33410	129971	24333	95327	144714	38127
																		53.9765	527	589	5381	3032	5265	636	39624	8934	2630	9377	1957	23218	22644	14252	16302	13014	11861	69829	34500	167722	28289	100469	175840	53719
																		54.0095	489	399	8042	2479	3789	783	36252	9856	2392	6763	2024	10697	17739	18192	27356	9083	13358	69499	52299	161897	38086	89674	114531	30898
																		54.0424	306	632	4253	3056	3930	475	31744	8886	2394	5380	1508	27404	26527	37848	21688	8013	9434	75874	29844	144873	40314	87346	88345	29317
																		54.0752	435	527	4624	2810	3626	667	38341	10371	2337	5616	1442	29345	16875	46141	24442	8624	11004	75040	36787	124126	33933	87278	82934	27716
																		54.1084	530	772	6921	2741	3339	669	24400	10422	2331	9886	1361	26590	14195	11308	18138	7097	8828	40192	31913	185145	64620	88609	150859	26031
																		54.1413	502	576	4418	4753	3898	532	29858	9984	2306	4925	1497	27737	26370	18918	21909	10013	8909	53245	24748	224939	50526	82764	95848	26224
																		54.1741	373	757	4500	2919	2078	826	41259	13333	2409	4259	1401	33769	26632	13843	12514	12469	9823	32016	30749	116486	50028	137048	95834	25369
																		54.2071	281	772	5586	2344	1295	698	48013	11412	2203	4594	1564	26167	25911	28029	20751	7734	7811	54453	30073	262724	65451	82698	148166	51240
																		54.24	241	532	2970	2770	1340	683	44270	6572	2565	6286	1528	16958	23844	13463	15951	8696	13593	44226	13599	126922	136296	65249	116579	33885
																		54.273	987	768	2911	2207	5236	737	22165	3074	2674	6509	1587	21418	21418	18453	42259	7782	12194	18892	13685	132442	49065	90617	108656	22594
																		54.3058	395	509	2304	2331	2796	627	29306	2988	1491	5222	1612	18658	20889	13281	32242	9353	10055	23422	12430	157194	111582	97287	112715	19355
																		54.3389	322	1008	2955	2446	2793	300	26939	2825	2471	6618	1484	13846	18628	18976	24043	8510	10526	33436	12673	305954	112579	56329	79309	19937
																		54.3718	485	551	3175	1295	2472	564	22453	4811	2165	5185	1532	11613	19089	14026	35118	5186	10961	34817	11853	153317	67404	52182	86687	20434
																		54.4047	395	504	3080	1460	2162	466	12778	5376	1688	6967	1491	13895	18081	7771	25679	5328	11134	34172	12059	162156	81459	59350	118639	22780
																		54.4376	519	741	2971	1178	2196	944	13051	5379	1505	7157	1414	9631	18981	12896	38234	8254	19836	38181	14361	125426	81700	50707	132275	20403
																		54.4706	740	523	3152	1037	2210	525	11735	5701	2632	5251	1457	8316	13599	13718	29228	7828	9347	32504	13131	131039	75543	49083	94966	25427
																		54.5036	360	393	3441	1037	2264	393	21138	7559	4037	6257	1225	11783	13489	8979	26392	7066	7428	23258	16736	98296	48107	78436	111303	41393
																		54.5365	518	811	3063	1195	1906	493	25697	7659	4137	9336	1462	19357	10627	10010	19521	7086	11748	46254	18249	123561	49889	105485	68386	31894
																		54.5695	634	407	3106	1293	1776	791	37610	8837	2275	6969	2255	17259	14089	19419	16322	7039	14550	39019	14514	115992	44797	55266	68649	24287
																		54.6024	439	463	3096	1392	1703	532	19660	2361	1402	6735	2766	9817	14942	8135	12463	6252	11443	45362	19510	90436	37088	79238	112962	28358
																		54.6354	805	505	3556	1816	1626	490	19985	5615	7693	7188	2297	18803	22355	8402	12559	8975	12631	50213	14331	132767	34241	37809	105663	36384
																		54.6683	473	499	3102	1431	1613	296	19308	4333	9399	5974	1920	20552	20280	7976	14037	8862	10493	29216	24949	126290	30548	61832	119666	30357
																		54.7012	287	273	3721	1388	1659	544	16698	6992	11603	9003	1343	15946	19512	10511	17044	5807	7548	30888	14062	172870	31597	53655	78553	22754
																		54.7342	257	454	3482	1764	1592	483	9247	3791	8835	5328	1737	20474	21153	9981	25876	8488	6997	47706	12137	112393	28121	48306	76291	39568
																		54.7856	344	462	4118	1923	1522	410	13932	3736	8927	4695	2672	21064	27028	15710	14257	8018	6485	28713	12989	274965	29134	64304	73725	29686
																		54.8239	286	497	4616	2516	1100	600	11890	7522	10067	8735	2484	17963	26371	5067	17809	7951	7503	35115	16460	120712	28689	60758	81470	29298
																		54.8667	305	677	3199	3600	1554	427	43297	4889	6087	6222	1914	15226	25693	16462	11171	8178	13195	41092	15209	148159	29423	84019	102994	18055
																		54.9049	373	452	3166	1965	1364	465	11325	5501	4270	3658	1920	13592	24921	12757	11059	7665	6511	31123	12042	169424	28073	81530	99877	18079
																		54.94	344	419	3297	3351	1280	486	10591	4317	3215	6150	1298	25009	23735	9322	9986	6333	11895	29573	20156	169697	27096	72011	85895	27251
																		54.9732	323	623	3419	2302	1228	553	15994	6580	4450	8570	2139	12727	20117	7858	9994	5376	11240	27675	16944	151623	26439	53344	69497	26122
																		55.0062	451	604	3193	2102	2462	512	13768	10591	4753	8437	1263	11488	19877	16234	13146	4914	11617	22401	17918	119736	26547	54626	86132	30505
																		55.0391	491	439	3275	2534	2217	454	15173	5622	2822	16113	1522	14919	22926	6035	14284	4980	14295	20082	11394	182850	25035	49868	58171	21058
																		55.0721	289	607	3288	1259	2153	607	10192	6420	3924	8367	1710	17345	24761	4031	10100	4773	9643	18865	13036	151262	25745	58940	59352	22656
																		55.1052	214	512	2955	1190	1131	434	15062	6420	3908	4272	1663	20140	24128	6637	7679	4879	7746	20457	10922	163732	24066	55026	61941	29070
																		55.1383	273	626	2899	1478	1138	644	8503	4982	5249	8656	1311	19032	16733	6290	10040	5037	9852	44760	12040	133907	22501	55926	74114	24739
																		55.1714	257	623	2961	1736	1124	832	19423	3956	8804	4187	1132	13896	21354	5830	17935	5064	12944	29579	11427	99048	23330	47886	47524	22807
																		55.2043	314	510	3268	1678	1019	1116	8523	3251	5851	6535	1208	18245	19695	7208	12671	5118	8524	18953	11486	125108	23272	48070	56818	20668
																		55.2373	287	471	3010	1685	999	603	10292	3291	4553	3114	1838	16467	15271	5724	11214	8126	12641	25425	10950	104122	22911	45093	57295	21262
																		55.2702	720	411	2889	1636	892	510	6112	3396	9946	6741	2141	28208	18102	7836	6857	8180	7234	23531	10822	119419	22621	43535	69190	19735
																		55.3032	380	381	3011	1616	934	478	7836	4683	6164	4787	1910	21795	19069	5649	10961	5377	7073	24214	10671	111272	20882	70601	69425	23926
																		55.3362	605	529	4322	1604	981	365	6056	5573	9347	6280	1837	51094	10213	5456	10875	5467	9494	25862	10392	83443	20700	30381	80252	23004
																		55.3691	349	423	7694	1634	860	212	6705	5671	19422	2982	1924	33449	14222	7524	8496	7565	11494	13156	10873	115322	21009	54448	65330	27949
																		55.4021	285	521	8152	1557	810	334	6903	5742	4080	3606	1809	36361	11396	5807	8229	5080	10814	26640	9517	130140	20544	53757	78813	11473
																		55.4351	246	446	13822	1665	888	473	6685	5828	6623	3221	1085	37181	11212	3692	10159	6570	10625	14911	13345	166197	21007	39120	65093	16366
																		55.468	259	340	4832	1701	902	443	4315	5584	4306	6630	1301	47417	11662	7146	9608	7317	6862	25262	10563	77776	21580	65699	79387	16466
																		55.501	799	453	6024	3895	822	326	5671	9036	4776	3327	1006	33587	13198	7304	10661	5136	7496	17405	10448	153069	21268	30835	121969	14095
																		55.5339	790	436	13663	2620	783	596	6402	3479	2494	4654	1370	22026	13830	4904	13162	8023	8066	20892	12354	112764	21030	32135	53586	18219
																		55.567	555	401	8332	2395	695	466	8768	3069	3569	6906	1801	27372	18602	6202	13898	5837	9525	14552	15315	72247	21272	25578	99462	23195
																		55.6	232	317	17951	2378	696	293	8598	3281	2873	5478	1269	32930	19478	12356	18915	5152	5939	21638	11029	78834	20098	60505	71516	14541
																		55.6331	282	423	7818	1947	711	392	9943	2790	3497	5063	2345	18635	18908	5257	15135	5767	5675	9701	8192	95230	19240	31665	97639	14936
																		55.666	463	450	6794	1638	650	343	6585	2811	2960	4487	1060	20748	18639	4720	14986	5117	6828	14322	6555	114788	17581	35985	83116	13714
																		55.6989	300	355	20678	1421	662	445	5848	3685	2274	4892	1075	14416	16819	4999	17521	8079	9284	12871	6525	90555	16543	75221	64127	22763
																		55.7318	513	451	5763	949	621	411	5413	2871	1790	4253	1483	13809	15835	5440	16184	5460	7548	18410	6281	122527	17600	73920	63517	13313
																		55.7648	348	431	7596	1335	713	372	8969	3916	2127	8874	1628	14611	16282	5125	8964	6558	10481	16544	5879	154479	24359	42875	81619	17134
																		55.8163	268	484	7901	1129	607	460	5565	8033	2442	5449	1758	17188	18703	4364	10107	10266	5779	26153	5796	135354	14370	45843	94867	27432
																		55.8492	297	397	8997	1083	570	388	6782	8026	3101	4875	1781	14285	19655	4955	10764	7670	9408	19503	5753	104373	17765	56896	91618	13058
																		55.8822	250	385	7423	897	567	351	3286	8165	2222	6653	1549	11666	18972	4706	9943	6331	9515	22721	5767	88844	17132	37826	52518	19154
																		55.9152	240	435	14527	935	520	691	4909	8097	2119	6673	1815	11544	18377	13340	6605	6066	7496	23535	5553	225505	21021	42799	67586	13121
																		55.9482	171	351	16409	823	617	394	5189	2926	2551	4066	1227	18434	14125	6487	5052	5659	9056	15108	5850	191604	26758	50891	73023	12924
																		55.9811	264	440	12911	851	613	341	7156	2829	2419	4555	1004	13805	21464	5805	9604	5781	6031	10464	6006	124225	32967	38716	48018	12967
																		56.014	354	451	7728	841	570	409	6252	2905	1280	5720	1228	13401	13940	4991	8852	5523	8782	18689	6065	125036	22672	42310	51113	12072
																		56.0472	324	416	19412	852	612	367	4775	2712	2369	5734	1076	25323	17445	3981	9469	5198	7692	23417	5763	127550	34079	55908	51026	17881
																		56.0801	305	750	11768	856	557	322	4295	2713	1833	5004	1240	12211	15713	3811	10375	5060	12406	16424	5262	119102	17561	32974	50034	13213
																		56.1131	268	409	3330	838	537	433	3897	3915	1913	5906	1455	12909	15171	5013	8849	4877	5799	12939	5614	172562	17732	28856	35020	16415
																		56.146	327	420	3231	835	504	364	2398	2711	1847	4281	1183	14372	13696	5212	9463	4333	5532	17108	5724	185923	29749	26720	64683	13040
																		56.179	417	466	4289	1002	478	302	2905	2852	1931	5263	984	17106	16816	3721	8350	4170	5820	17065	5475	201334	23573	47229	48907	12287
																		56.2119	161	437	8501	926	528	325	2473	2599	1422	4134	991	17886	18366	4710	9179	4102	7516	9217	5309	196260	21645	25786	55316	12942
																		56.2448	303	413	4540	942	485	452	4874	4572	2075	4162	996	17798	11012	4144	7775	4120	5924	17433	5523	83053	20224	23025	42761	18939
																		56.2778	769	434	3518	859	474	520	2645	2607	4139	4654	1344	20015	25091	4029	7552	3937	5595	13235	5796	80223	24656	16641	37618	22960
																		56.3108	395	387	2757	1005	433	379	4443	3058	2301	4515	973	23287	25965	4521	7503	5256	6288	19395	8819	84867	18551	19054	40411	14974
																		56.3437	196	501	3588	1008	414	676	4438	2852	1850	6848	1800	32098	34222	4785	13321	5297	5607	17225	7784	77346	24513	16506	39262	17183
																		56.3766	284	355	3254	963	480	288	2268	4463	1795	5414	1059	24106	17328	5331	12414	6333	5828	51177	7634	86699	23790	32166	39370	16906
																		56.4096	319	271	3509	977	433	415	3708	2427	1805	5612	1266	21199	18220	7046	7633	5257	6054	13461	8445	114509	20118	25399	42047	19191
																		56.4427	377	370	2171	944	433	527	3150	3218	1444	4545	1218	29545	44414	3944	6943	7678	5811	17387	10761	75095	17413	20471	39004	12518
																		56.4757	548	336	798	1097	434	375	3123	4229	2318	4490	1957	91787	30659	4056	4880	6137	5335	24510	12271	106003	21403	15813	40333	12628
																		56.5086	365	808	1825	1010	471	361	3847	3369	1939	3883	936	37957	40072	5274	9803	3408	4762	16131	11874	101637	26872	17935	61510	13059
																		56.5415	254	319	1657	976	437	491	2895	3967	1478	3748	953	43393	39200	4144	6473	6498	8015	15590	8019	77600	27393	20114	81479	10115
																		56.5744	354	406	1837	847	438	445	3320	3031	1734	4055	950	44152	40647	7086	6202	7150	6857	22954	7466	121702	24409	20017	59487	9771
																		56.6073	261	377	1430	799	503	335	4073	4123	1995	3949	922	25866	27402	5150	5971	6641	5965	22652	13447	84586	21152	14791	35079	10399
																		56.6403	300	619	2995	790	388	220	4866	2569	2495	4773	983	31862	27098	5190	14115	4165	8720	25739	8285	104035	18481	30322	37283	10071
																		56.6732	321	295	1607	747	403	508	3939	3199	3496	3756	988	13796	9622	6979	7768	4088	9591	14288	8320	87179	17645	16601	27194	9675
																		56.7062	365	309	2662	717	376	504	8454	3073	1534	4703	949	30614	17058	4928	7992	4642	10223	17394	9456	116766	17029	15145	33062	9121
																		56.7391	378	272	2082	623	386	415	2612	3057	1444	3234	902	24241	12145	3716	16430	4472	5973	9798	6157	150197	16939	14413	55455	9384
																		56.7721	359	369	1381	672	396	375	3615	3129	1676	3727	935	15117	10503	7705	11315	4502	6439	18147	8640	136305	15978	14776	34308	12417
																		56.8052	347	339	1918	638	352	361	2800	2552	1635	3836	888	24414	9425	4820	9159	4520	7420	15104	6000	142181	16089	14767	28919	11080
																		56.8568	288	506	959	648	337	373	3264	2520	1228	4614	1402	20002	7773	4710	11618	6021	9346	12782	12929	119235	19860	17678	39270	15684
																		56.8898	230	278	1872	649	350	325	1892	2316	1971	4205	1018	19745	7198	4408	11328	3760	5632	12688	6526	109186	15970	16365	33207	9152
																		56.9228	290	313	1147	606	349	423	3421	2836	1234	5095	968	7917	8593	4352	15784	4138	6339	14184	14314	105456	25239	15433	32682	14159
																		56.9557	295	437	1245	575	405	283	7215	3078	1228	4414	1469	15158	5938	4096	6988	6036	6588	15691	10002	156901	15758	16261	30795	11247
																		56.9886	164	445	1174	606	372	271	1958	3152	1404	4085	1662	13667	7665	4124	7120	4887	9699	11078	10541	117559	13538	20961	44413	10771
																		57.0218	253	457	1199	610	358	258	4778	2631	2691	3160	956	18660	4497	3895	16011	5073	6202	13654	7261	80440	14413	15301	37627	12369
																		57.0547	231	394	1035	746	343	509	3501	2187	2522	2733	1243	14915	5462	3980	6178	3933	7753	12974	8536	75685	9971	12943	54508	13624
																		57.0876	219	377	1131	534	327	446	3123	2282	1569	3684	1166	36165	11439	3746	5263	5467	8684	20658	8048	80051	15879	12444	78004	14796
																		57.1206	345	474	1555	618	288	262	2871	2253	2154	3660	1332	34965	5188	2890	4787	5168	8298	12590	7750	79150	9193	12655	66645	10668
																		57.1535	284	424	1332	639	365	324	4252	2076	1114	3173	1025	34701	4526	2838	5756	4897	5351	8077	7479	111259	8807	12823	74049	12969
																		57.1865	198	576	1294	812	292	333	2045	2140	1188	2790	1315	24297	7704	3865	5953	4910	5160	6067	7540	79624	8685	21553	102160	15149
																		57.2194	357	282	1321	845	293	276	2822	2292	1236	2856	1507	24326	11996	3732	6008	4011	5523	5657	7522	49800	9170	11282	62793	11891
																		57.2524	230	379	1035	860	333	364	1771	2520	2004	3154	1339	9510	5787	3745	6731	3489	5090	38673	5273	48887	9398	15566	47892	14102
																		57.2853	247	577	1390	903	318	387	2519	2552	1191	2619	1673	11996	6408	3689	5355	3968	5905	38211	9377	65309	11119	20773	70982	12328
																		57.3182	207	294	1883	1047	321	402	4649	1766	3463	3931	828	7166	6591	3496	5840	5607	5658	41296	10003	43308	9621	18373	57668	11049
																		57.3512	322	401	1879	1077	351	439	2582	2140	1356	4129	950	26311	6244	3400	5109	4914	6702	43823	6006	56058	10391	11773	62338	12892
																		57.3841	426	437	1108	1243	334	295	2567	2153	1320	3059	1130	19166	5394	3447	9256	4946	8708	9176	7336	107491	10025	14582	44402	9724
																		57.4171	396	750	535	1500	323	328	4403	2312	1373	3391	1000	27095	5264	3351	9343	4831	7341	8859	8977	72242	9757	21079	38290	10696
																		57.4502	431	295	788	1594	349	401	3239	3028	1108	3217	1015	32029	5025	3469	7853	5790	7468	7597	6522	158561	9787	21530	34505	12127
																		57.4832	346	394	1125	1473	316	296	2746	2813	1157	3092	1247	29252	4970	3596	8251	5754	4492	12777	6823	75080	9370	23078	46905	13378
																		57.5161	366	395	774	1798	283	366	4290	2813	1241	3113	931	25101	6645	3523	7715	5049	4607	7199	7157	164590	9707	24066	41833	9806
																		57.549	406	301	891	1997	405	451	2199	3273	1695	3397	1419	22420	6716	3152	5342	4905	6552	6696	7139	143005	15767	14662	41422	9154
																		57.5819	383	349	620	2695	421	492	4790	3051	1216	2975	1663	32389	4532	2639	5035	4993	6033	12792	11649	159200	22106	19948	28620	6650
																		57.6149	149	380	577	3788	389	347	1823	2820	793	4145	1310	41289	5800	2634	6732	4809	4411	13610	5763	115342	18334	11503	32168	6986
																		57.6478	424	364	829	9953	368	341	3060	1989	2153	2713	1055	24640	5683	3915	3766	4651	6507	15359	6361	119505	20332	24988	32858	6833
																		57.6807	278	346	1255	8847	359	360	3017	2190	1447	2839	1131	50154	5979	5380	8906	4009	7791	10161	6459	121702	15790	17614	31220	6448
																		57.7136	259	322	586	5659	360	263	2637	2158	1178	4489	1460	40725	5798	5308	6225	4203	7559	9467	10658	98703	13995	13028	33426	6309
																		57.7465	266	450	654	8698	351	481	3176	2091	1398	4144	963	33286	5362	5129	5262	4713	4919	18443	6195	79370	11609	12132	33104	6965
																		57.7795	287	337	650	6574	344	243	2604	2171	1385	2972	1963	28664	5309	3750	5643	5559	4333	9900	3905	67984	10163	11247	32045	6655
																		57.8126	187	270	732	7086	325	413	2650	2259	1048	3179	743	30435	5018	4503	5914	4402	6741	14902	5777	58497	10630	9656	33272	6232
																		57.8456	234	375	977	8727	323	397	2104	1954	939	2499	696	33445	5145	5552	5370	3579	6298	13371	8771	108417	9700	8727	34986	6130
																		57.8974	254	373	1270	7615	409	750	3096	1821	1486	2520	1000	21391	5154	3117	5144	3620	6009	8764	11121	137164	19058	7639	35465	9454
																		57.9303	279	381	1228	12595	382	796	1976	6136	1659	3752	1288	28124	3108	4352	7501	3363	4423	10322	5891	90433	14142	8175	35984	13338
																		57.9632	247	273	2221	8432	388	361	1762	6326	1433	2957	923	27727	3002	6574	7860	3340	4343	11259	6243	63098	17013	13546	37841	9466
																		57.9962	591	336	1248	8358	269	351	2112	6032	1314	2841	906	32977	3687	6402	6703	4878	7064	18070	9811	164305	11809	9482	37972	10379
																		58.0291	297	338	1990	7842	333	418	2224	5798	1458	2473	815	30948	5344	4292	4939	3866	7068	14801	6915	92653	11660	10070	45271	13730
																		58.0621	249	391	2815	8010	331	377	2938	1254	2225	2435	1002	42923	4580	4580	5543	4044	7824	11343	8705	117546	9822	9830	46632	10401
																		58.095	229	334	1481	8166	322	594	2534	1815	1747	2338	748	34761	2872	7179	5789	6295	5659	5873	8492	108656	12970	7776	41420	10187
																		58.1279	216	367	2795	4920	304	324	2176	2445	1118	2532	1423	27000	5508	4835	5942	5095	3549	5213	7631	107517	10824	11167	48464	17908
																		58.1609	274	385	1269	5714	323	775	2759	2920	877	2848	794	23378	4244	4271	7260	4724	4524	6041	7838	104591	9985	7931	52305	11916
																		58.1938	338	424	1423	4481	332	664	3309	2242	1423	3015	1392	24534	4638	4556	13220	4455	5718	5155	7802	102688	10117	10376	28775	10587
																		58.2267	464	466	857	5679	354	375	2333	1961	954	2723	883	22897	4281	2826	5459	4859	7173	4602	7783	99934	10317	10296	20895	17226
																		58.2596	333	288	800	3913	288	505	2642	2218	2308	3597	648	32374	3782	5697	7130	2971	6612	4626	5892	91979	10345	10313	28796	15036
																		58.2925	368	312	664	4206	273	570	1738	2286	1107	3426	1073	24646	2948	3526	7185	3196	4405	3991	5009	95893	10599	11249	26519	19739
																		58.3255	348	344	1208	4884	301	694	2485	2795	1754	2468	1149	26734	4971	4160	7622	3349	7180	8501	9701	133070	10408	11681	25567	12581
																		58.3586	294	265	1033	2139	300	482	2327	1840	1228	2370	900	12767	4534	4381	5645	2985	4471	9625	5691	76372	10759	11262	26875	16173
																		58.3915	194	287	630	3014	309	632	2986	2078	1383	2279	1270	19348	4685	4792	4870	3826	4375	7464	8446	59117	10278	8681	49972	12569
																		58.4245	456	299	730	3071	326	337	2329	2070	1744	2377	1075	11419	4261	2858	3080	3426	5461	5011	8840	88375	15370	8182	55561	11494
																		58.4574	317	313	826	4029	316	385	1888	3222	1694	2313	757	7025	3397	5036	5798	3416	2551	4856	4823	72223	9175	8477	52008	14694
																		58.4904	477	294	759	2214	299	206	1930	2706	1347	2388	1115	6919	3766	3846	4265	3346	5680	5434	4876	156395	11175	8785	46712	15230
																		58.5233	263	593	916	2646	346	389	1511	2739	1278	2380	966	6471	3781	3845	3562	3263	3894	4864	4736	81748	11281	9722	52239	7584
																		58.5563	403	548	1645	1909	287	290	1635	2869	1207	2258	1093	6097	3413	3832	3271	3361	4106	3193	4649	124281	9382	13971	59301	7478
																		58.5892	391	309	722	1491	1495	321	3223	2696	1161	2491	885	5786	1668	3935	4714	3203	2894	2045	6872	70576	15844	7899	58668	7216
																		58.6221	339	552	2638	1624	1763	361	1479	1865	1185	2185	792	5502	1706	7663	4838	3221	3313	1887	4989	63115	10241	8185	56822	7294
																		58.6553	192	350	2169	1501	1517	449	5531	3650	1151	2204	1218	5006	2796	3426	3454	2957	4627	3670	9034	108233	9177	8366	54631	7145
																		58.6882	294	276	1095	1580	1023	262	5863	3152	1174	2353	1197	4653	2947	2669	4657	3159	4513	3690	6185	110791	7343	7064	100912	9670
																		58.7211	273	281	1446	1953	789	443	5959	2073	1248	2765	1367	5218	3341	7627	5954	4572	3291	4519	9324	108399	8072	9308	72947	10058
																		58.7541	450	328	1635	1042	631	293	4624	2169	1137	2537	940	5043	3204	3173	10189	3829	3559	2047	5437	78872	7699	10268	77525	8394
																		58.787	565	474	1231	1392	612	277	1500	2541	1276	2448	1168	4939	5652	2635	6305	3732	4704	3470	5261	107963	10945	6597	35014	13066
																		58.8199	309	297	1168	1382	1036	264	3333	2338	1142	1900	847	6849	4196	4472	7084	2608	6049	3687	7296	107210	9415	9983	43197	14371
																		58.8529	687	575	911	1325	1180	234	1593	1939	1335	2047	1421	5238	2959	2671	5274	3119	3449	3988	8059	57837	11105	7490	35225	9948
																		58.8858	504	306	917	1293	1000	827	1913	2051	1331	3076	1479	6803	2720	3116	3913	3724	6385	3944	8450	48381	11846	7165	38581	10055
																		58.9373	272	220	768	1621	696	693	2638	1472	2452	2033	1352	5354	2992	3779	4290	4257	6814	4053	7983	79550	10801	10678	28343	16525
																		58.9703	303	202	725	1534	534	422	2518	1800	603	1841	1118	4794	2024	3131	3485	3534	4541	4037	7511	45085	8960	10349	27225	9979
																		59.0032	386	267	752	1535	478	376	2173	2661	1254	2008	1106	6015	981	6490	3722	3266	3571	3631	7144	45003	9265	6159	26602	12954
																		59.0363	344	282	891	2057	454	470	2074	2973	887	2897	890	4314	2446	4231	2902	5245	3613	3667	9574	79911	9172	6476	27899	12981
																		59.0694	374	265	850	1593	394	800	2596	3333	1686	1981	807	3704	3086	3374	3747	4952	3723	5039	6940	41511	8947	6176	34486	14131
																		59.1024	334	229	960	1115	394	320	1807	2132	1250	2145	834	5372	2720	8090	3653	3575	4188	4430	9360	58318	9384	7299	27364	15290
																		59.1354	271	294	1019	925	355	331	1474	2067	965	2161	1095	4724	2656	1946	2683	4134	3789	3267	7392	36668	9327	7697	18049	10275
																		59.1684	328	270	1191	1176	367	367	1648	3185	1915	1555	1085	5750	2583	3420	3684	3934	3463	4365	7917	55163	10012	6614	23925	13021
																		59.2014	289	315	1025	1367	441	282	1877	2069	1365	2096	1070	6883	2864	3518	3141	4671	6015	3984	4914	52345	10311	11024	31126	7041
																		59.2343	288	276	957	850	557	320	2190	1947	508	2125	954	8065	3055	3709	3686	2725	5429	3866	5040	92498	10305	11446	33872	6340
																		59.2672	392	477	1053	1376	392	369	1721	1711	912	3173	920	9673	2327	3718	4087	2809	6029	4144	6857	56680	10746	10933	37179	6743
																		59.3002	440	405	792	812	809	297	1876	1772	1049	1709	953	5175	1754	2114	2474	2713	4220	2817	7097	44158	10032	8562	37477	6408
																		59.3331	350	212	731	1312	792	283	2792	2085	1570	2234	896	9721	2435	3193	2494	2797	7203	2129	9146	69544	10902	12266	37964	6260
																		59.366	549	279	765	928	741	182	2130	1926	1204	1574	821	9786	1793	2313	5130	2720	4905	2289	7211	40114	9296	7887	35519	6017
																		59.3989	477	222	571	1215	188	234	1727	1688	1241	2012	1212	6536	2520	3363	3096	2930	3481	2328	5829	34758	8876	5742	33882	6024
																		59.4319	658	234	934	1077	300	459	1963	2022	1276	2069	933	8578	2298	2556	2382	2799	6252	2173	6506	63747	9062	6347	35065	7693
																		59.465	426	534	434	2026	324	479	1852	1799	1427	1802	1081	4836	3381	7216	2452	2748	5370	7531	7594	37294	8592	6821	32613	10156
																		59.498	426	301	383	2029	304	275	2231	1813	1376	2048	606	3749	5178	2984	3814	2598	6442	3854	7860	27803	8397	9227	31402	9498
																		59.5309	588	253	460	1408	352	221	1892	2208	1309	1837	1076	4594	5170	2348	4590	2464	6431	4484	7637	31360	8279	6963	29711	11427
																		59.5638	600	169	527	1501	314	328	1932	2959	1379	1817	1174	3381	4709	3447	4890	3005	4541	4002	6875	37663	8253	8713	33962	11519
																		59.5968	391	197	475	1207	293	354	1947	2334	1148	1955	1093	5352	4844	3408	6047	2834	3922	1776	6805	35139	7870	11829	30148	8372
																		59.6297	235	301	666	1524	309	294	1554	1970	1265	1970	887	2977	5178	2655	6010	2652	3648	1817	5651	35540	7716	13133	33305	12474
																		59.6627	394	225	536	1779	505	348	2184	2475	1161	1882	1538	2941	4716	2019	6152	3333	3739	2861	5976	32037	7480	8282	26184	11292
																		59.6957	775	207	461	2149	435	295	1901	3072	1142	1910	759	3075	4742	3054	6365	2857	3718	2562	6943	33229	8452	7204	26866	11816
																		59.7287	772	223	631	1900	507	535	3150	1887	1132	1895	949	2593	1498	2733	6368	3824	3543	2308	10038	33620	7585	6915	16738	11272
																		59.7615	370	194	1237	1742	920	432	2521	1733	1138	1834	1111	2177	2682	3062	6510	3763	5473	2430	8222	37364	7586	6619	14514	10356
																		59.7944	352	313	1324	932	876	337	2083	1593	859	1747	998	2428	2625	4368	6535	4672	3376	2325	8039	64366	7058	11191	20378	10052
																		59.8274	384	268	952	968	841	297	2037	1631	926	1833	895	2186	1775	3550	7244	3098	3366	2579	5929	45253	7065	9202	16488	11357
																		59.8603	410	219	1005	1231	1039	256	1869	1515	918	1662	963	2284	2811	3406	6677	3265	5221	2659	6109	34072	7049	6454	13684	10737
																		59.8932	360	202	761	834	793	673	2421	2390	1836	1692	965	1923	2167	4071	7492	3369	3585	2329	2615	42348	6733	6295	15680	10495
																		59.9262	371	228	836	930	992	249	2255	2442	984	1792	764	1976	2419	1762	6822	3718	4916	2829	4530	68140	6483	6334	17929	12520
																		59.9777	312	284	1408	583	1016	271	2685	2680	653	1738	772	1816	1808	7498	4730	2533	2888	5509	6462	27395	7646	6503	23518	12534
																		60.0108	308	198	1878	374	1010	488	2260	2576	987	1734	1093	1748	1782	2283	8627	2374	4729	8078	5306	29261	6425	5607	19382	15432
																		60.044	213	263	1151	309	1092	433	2701	2415	804	1813	984	1710	1835	2971	3035	2329	3191	8303	4366	29431	6893	9223	25344	8254
																		60.0769	370	580	1070	423	1211	315	1993	2506	1094	1807	1428	1605	2008	3214	3562	2261	4500	7834	3875	20594	6663	5991	32191	7702
																		60.1101	538	272	862	564	1400	288	1781	1782	1582	1658	1375	1605	1656	3896	2813	2225	2877	7884	4124	21468	6888	8023	31606	10823
																		60.143	367	296	1016	674	1240	639	1635	2215	915	1712	1549	1626	1734	3937	5440	2632	2851	7609	6068	34218	7210	7126	27468	6662
																		60.176	428	258	657	681	1277	414	3461	2872	970	1697	1413	1730	2425	3295	3197	2232	5071	6393	5195	45620	7417	6403	18344	10733
																		60.2089	301	323	382	648	1444	360	1415	3083	1093	2269	1185	1608	2625	6650	4287	2039	4880	1760	6888	24049	7197	7782	18887	10806
																		60.2418	357	347	399	648	1571	366	2948	2246	1082	1727	893	1533	1777	2238	4660	2018	4355	1504	7606	40817	7262	10507	23311	12609
																		60.2748	221	198	436	634	1937	424	1978	1570	989	2006	867	1565	2166	7128	7033	1982	2472	2362	7698	36369	7097	11182	19478	12243
																		60.3078	305	425	469	570	2167	379	2071	2351	1523	1396	1176	1306	2076	1983	4839	2035	2524	2491	6999	28258	7494	7254	21850	6846
																		60.3407	320	266	479	613	2984	262	2284	2763	919	1602	795	1361	2452	2568	9694	2134	4669	2475	6332	30667	10509	7238	36345	8232
																		60.3737	325	200	791	644	3353	400	1619	1576	704	2037	736	1596	2072	2119	7093	2033	3253	2538	6160	44984	11499	6642	29864	9587
																		60.4067	275	241	250	701	3732	342	2072	1973	1105	1480	824	1783	1586	3134	10120	2439	2933	2509	4758	48733	12780	6009	17466	7272
																		60.4399	288	458	220	792	7525	374	2083	1655	781	1845	1014	1910	4042	2607	15308	2051	4465	2136	8451	86872	7705	7278	22606	12197
																		60.4728	192	191	282	906	13818	458	1704	2773	1263	2149	717	1755	2242	1737	13356	1939	3782	3428	7791	88092	11738	5671	18265	13944
																		60.5057	274	344	324	1024	14307	372	1815	1764	1028	2274	870	1429	1905	2908	7389	2389	4009	2359	5352	43641	12024	6074	15105	10080
																		60.5387	159	345	313	1137	11193	251	1397	1907	780	2816	842	1381	1597	1745	11006	2012	5411	2632	4283	39769	11721	10890	11406	13410
																		60.5719	208	324	397	974	6862	238	1467	2037	1279	2172	905	1625	1668	2252	15187	1998	3371	2965	3841	52561	15915	8811	14002	8234
																		60.6048	275	291	342	1000	3723	484	1585	2093	1123	2293	771	1744	2123	3441	7534	1985	2200	2059	5616	64802	8773	7598	9627	8097
																		60.6378	164	323	343	986	3903	308	1500	1460	1054	2482	920	1953	2212	3168	7304	2324	5047	2379	5247	34915	7899	10304	10405	7800
																		60.6707	502	209	446	826	3986	478	1649	1332	1448	2547	1051	1518	1544	3580	3888	2763	3185	2539	4607	39028	8649	5869	10829	9163
																		60.7037	305	293	394	833	3140	645	1797	2544	1455	1625	772	1392	1823	3883	8109	2564	2226	2802	6665	44105	8261	7860	9525	8115
																		60.7366	258	216	316	782	1966	325	3493	1932	1753	1773	1231	1485	2324	4506	4956	3594	2190	3758	5599	43998	8982	8514	8743	8423
																		60.7695	370	335	258	753	4667	612	2096	2783	1014	1589	1450	1846	4144	3277	3951	2364	3402	2578	5020	39553	14313	8004	8149	7454
																		60.8025	863	216	363	757	1871	362	1632	2752	965	2243	1241	1457	4283	3715	4505	3085	3263	1754	6901	40618	12438	9092	7932	7385
																		60.8354	432	290	551	736	1734	413	2030	2237	1188	1950	1339	2985	4314	3392	4283	3739	2663	1751	7354	42581	8380	6271	7903	7472
																		60.8684	578	302	331	677	1445	529	2604	1766	1200	1901	1275	1024	4121	2945	2483	3101	4688	1976	4605	24619	9512	10768	7926	11102
																		60.9014	340	281	373	673	2595	305	1389	2418	1243	2217	1194	2122	3971	2173	3938	3726	3225	2759	6074	19155	7674	5881	8679	7826
																		60.9344	1595	326	370	657	2343	301	2079	1953	1147	2545	1208	2389	4155	1886	2861	2817	3007	3255	6610	21796	7712	7648	8314	12119
																		60.9673	414	298	337	640	1908	442	1877	2589	1152	2006	1157	1306	4183	2731	2628	2827	3250	2112	6520	36248	7797	5731	9345	11102
																		61.0189	327	534	315	680	1537	316	2245	1552	1046	2580	1226	1126	3863	2559	2703	5068	4245	3108	5450	21595	7728	6624	9622	9500
																		61.052	577	307	258	586	1315	533	2974	1674	879	2325	1132	1452	3830	2584	2880	4626	3038	1973	4825	25647	7672	6147	9018	8430
																		61.085	508	260	249	496	687	358	2113	2058	772	2332	981	2065	4263	2311	2885	4911	3821	2255	7768	27518	6837	6208	8360	7245
																		61.1179	209	430	215	383	736	422	1698	2109	941	2211	868	1496	4120	2706	2953	3948	4102	2159	5460	30497	6782	5841	8047	7620
																		61.1511	859	337	187	399	1081	381	1683	1887	975	1657	545	1630	1851	3074	2956	3658	3906	2012	4227	43415	6711	6608	9291	7660
																		61.184	387	243	195	1004	830	508	1727	2319	592	3788	795	1378	2590	2531	3081	3563	3632	2203	3950	26899	6290	5714	8135	8087
																		61.2169	326	325	200	490	1434	465	1349	2357	953	1036	732	2063	2115	2447	2795	3458	4676	2292	4239	34085	6080	5864	9303	7841
																		61.25	296	256	209	328	1630	288	1354	1380	724	1735	850	2047	2213	2449	3002	3597	2982	2464	4743	24714	5604	6053	8461	13425
																		61.2829	401	295	257	399	746	290	1777	2032	864	1608	757	2023	1912	2573	3033	3412	4291	3103	3376	32392	8032	6046	9171	7043
																		61.3158	371	281	298	467	686	314	1377	1676	952	1687	790	1996	2137	2650	2536	3481	3911	2074	8013	30901	9062	6021	11938	7792
																		61.3488	395	200	313	420	1935	351	1612	1657	1509	2102	804	1991	1902	2645	2404	3261	3041	5413	4460	21381	7589	6054	9657	7072
																		61.3817	1114	301	384	418	2294	268	2469	1860	649	1283	657	2022	2754	2636	3425	3179	2600	1384	4686	20052	12437	6047	10764	8649
																		61.4147	622	304	544	800	3783	464	2101	1571	912	891	805	2007	2483	2610	3943	2928	3379	2581	4098	22247	6830	5872	10690	7055
																		61.4476	573	237	398	391	4440	263	2059	1577	835	2176	848	1969	1604	2835	2660	3103	3165	2551	4533	20268	5919	5724	12355	9070
																		61.4805	617	211	318	737	6241	404	3223	1643	1732	2141	946	1884	1675	2813	2558	3030	2824	1988	4481	23192	7101	6588	10104	10718
																		61.5135	663	387	331	569	6544	608	1908	1334	919	1106	1265	1107	1861	2696	2529	1947	3231	2249	4345	28215	5664	4520	16995	7490
																		61.5464	684	210	293	647	6832	458	1804	1500	880	1806	751	928	1211	2769	4329	2108	4476	2339	4743	32447	6832	5289	9958	12943
																		61.5793	434	223	326	970	7771	414	1822	2140	965	1310	593	1015	2254	2506	2354	3109	3047	2072	4555	37258	7950	8299	14748	8085
																		61.6123	348	192	347	1459	7950	332	4199	1673	961	1638	607	1261	1535	2739	2210	2203	3078	1871	7359	42546	6513	5894	18094	5704
																		61.6453	673	271	413	2317	8377	220	1979	1703	1121	1228	583	1587	2616	2688	2453	2053	3867	2906	6570	45365	5524	5925	12466	5439
																		61.6782	499	200	362	1844	8469	301	1770	1435	980	1210	557	1766	1744	2554	2859	3453	3254	2217	7319	52769	6412	6608	10428	5141
																		61.7111	297	334	344	2306	8160	342	1840	1551	973	1534	1061	1875	2318	2630	2769	2355	4259	3447	8240	52871	5295	5289	11582	6531
																		61.7441	345	231	286	1770	7965	260	2786	1668	854	1172	770	1412	1674	2743	2652	2789	4672	1367	6753	48945	6305	5994	14422	5916
																		61.7769	406	531	295	2223	8678	202	1844	1674	883	1495	719	945	1595	2607	3091	2666	2774	3418	5841	135336	5586	5726	17248	6131
																		61.8099	423	159	281	2455	8817	241	1970	2216	835	1525	729	1606	1446	2902	4368	2725	4620	2451	6170	52228	5575	5747	14461	8808
																		61.8428	429	444	365	2944	9386	491	2326	1828	915	1548	906	1549	1512	2653	3409	2228	3692	1975	6167	67676	5735	7330	18044	11160
																		61.8758	387	246	327	3172	10702	343	1399	2368	967	1389	740	1211	1591	2702	3848	2876	3901	2492	6236	67239	5667	9406	12618	9914
																		61.9087	315	274	285	2383	9997	202	2111	2255	1182	1721	918	1007	1520	2566	3469	3265	4539	1716	5834	63158	5634	7128	10746	5911
																		61.9416	249	272	344	2809	10165	282	1939	2310	929	1484	1395	1161	2655	2722	3151	3072	2547	3282	8074	80381	5658	6872	9985	5391
																		61.9745	332	307	341	3482	11761	261	1682	2065	1074	1495	662	1013	1745	3062	2962	3539	3069	3265	4102	91138	5693	8767	9151	5462
																		62.0075	194	187	372	3489	11898	247	2158	1415	844	1419	951	1096	1883	2990	2557	3024	2909	2727	5352	67025	6017	8258	8517	8709
																		62.0592	299	209	340	1286	15393	571	1335	1550	844	1747	1079	1259	2014	2901	2398	2884	3022	2958	5306	64123	6070	9211	8583	6727
																		62.0922	722	277	313	1092	13998	195	1537	1662	865	1393	706	1255	1789	2978	1786	3525	2838	2265	4501	57977	6200	6404	7861	6556
																		62.1252	475	189	305	1102	14265	449	1447	1198	853	1307	728	1838	1600	2978	1889	2699	3255	2025	5958	84578	5916	8652	7360	8570
																		62.1582	476	240	199	1587	14769	288	1734	2081	821	1204	834	1506	1595	2973	2558	2676	2719	2586	7554	75747	6352	10265	7682	8672
																		62.1913	221	276	248	993	14420	287	1261	2003	1079	1581	1448	1608	1441	2927	3623	2528	2789	1795	4540	184629	5684	8050	7094	9287
																		62.2245	247	210	333	1245	13332	250	1966	1926	948	1897	950	1941	1479	2687	3427	2511	2708	2755	6610	143478	5244	6854	8275	9210
																		62.2574	362	217	391	679	15431	323	1687	1395	717	1885	615	1385	1431	2610	2091	2276	2687	1983	4700	258236	5184	6628	7660	7719
																		62.2903	354	213	324	977	14041	261	1672	1927	1238	1355	1155	1133	1612	2759	2359	2032	2613	3174	5685	149618	5096	6176	7525	11562
																		62.3233	264	261	337	333	14617	218	3012	1654	1112	1539	606	1651	2612	3762	2372	2139	2625	2292	5504	193956	10592	5753	7330	10493
																		62.3562	263	213	162	329	15341	329	1669	2155	799	1936	601	1549	1991	3725	2234	3048	2547	1984	5472	118193	5630	7342	7595	8671
																		62.3891	774	195	221	614	16363	330	2094	2251	735	1926	1388	1808	1715	3627	2443	2761	2356	3317	5557	108782	6526	7265	11807	10344
																		62.4221	315	224	211	664	15931	265	2450	1542	751	1911	587	1206	2206	3599	1660	3458	2579	3216	4427	161719	6776	7258	7251	6341
																		62.4552	257	176	181	670	17223	239	2390	1592	1201	1607	862	1090	2467	3673	2096	3187	2476	2139	5544	144392	5592	7149	8484	6416
																		62.4881	271	193	481	690	15051	229	2253	2467	759	1785	1114	1005	2044	3731	3199	3423	2538	2168	6002	185184	4471	6717	8965	6110
																		62.5211	164	195	267	703	13323	335	2138	1591	730	1924	648	1129	1501	3594	2854	3120	2526	2225	5096	165160	5294	6412	7212	6447
																		62.554	270	165	469	705	15318	216	2164	1754	778	1801	652	1008	1502	3640	3875	2462	2593	2180	7549	249260	6383	6469	11193	5757
																		62.587	228	187	328	742	13868	303	2183	1370	896	1738	1361	1031	1754	3720	4187	2164	2461	1999	4612	145217	6568	6744	7913	5660
																		62.6199	486	169	224	817	13923	219	2189	1794	862	2052	618	1069	1699	3679	1467	2164	2840	1462	7576	102779	3597	6438	11878	5927
																		62.6529	164	179	328	728	14289	210	2196	1352	857	2012	705	1098	1595	3725	2739	2018	2336	3035	5772	134725	3178	7047	9223	8397
																		62.6858	173	152	176	852	17185	394	2158	2398	788	1711	590	1027	1691	3631	2781	2012	2731	2402	4997	142575	3200	4883	10950	7306
																		62.7187	201	389	218	833	14422	349	2019	1402	714	1476	970	1349	1908	2146	2779	1860	4180	2225	4963	134940	3320	5348	13370	7710
																		62.7516	343	228	295	677	8251	363	2122	1353	1425	1799	889	1331	1484	2267	3121	1960	3694	2218	6731	110750	3075	5269	6496	5681
																		62.7846	179	391	295	679	5773	300	2106	1474	1080	1467	800	1518	1701	2884	2630	1945	2799	2630	5375	103284	3252	5949	11328	9574
																		62.8232	126	213	307	757	8916	359	2389	1292	828	1754	787	1671	1783	2802	2645	1741	2522	2770	3574	110362	3053	5717	12669	5524
																		62.8573	178	197	223	713	7441	133	1490	1782	762	2155	783	1274	1914	3300	2897	1765	2913	2511	5982	135113	3442	6488	9650	6932
																		62.8906	334	275	235	849	3875	285	1731	1618	698	2102	1225	1618	1599	3400	3293	1690	2984	2589	5327	127592	3353	9157	13217	6699
																		62.9236	194	271	189	734	2025	369	2033	1477	854	1779	1125	1264	1569	2979	1612	1647	2968	2904	5258	80313	3523	6060	10732	7069
																		62.9565	262	312	304	903	5430	337	2620	2302	730	2191	841	1056	1637	3914	3549	1851	3150	2049	4070	73492	3801	7632	7072	5879
																		62.9895	233	327	305	865	6685	227	1297	1787	837	1234	1157	1159	2231	3172	1790	1589	2441	2652	5491	97218	3824	7785	12626	6367
																		63.0225	253	264	236	748	3505	225	1397	1360	705	1156	814	1249	1786	2340	1612	1957	4717	2628	6674	160253	3828	5589	9773	5980
																		63.0555	228	233	410	882	1638	311	1635	1611	831	1080	659	1838	1433	3333	2110	3329	3231	2667	7276	166780	3767	5900	8757	7514
																		63.1072	276	174	156	1069	5598	248	1509	1295	811	1748	672	936	1581	3856	1810	2075	3288	2107	4728	97866	3916	6513	7103	9067
																		63.1402	237	220	230	1116	2796	359	1649	1445	863	1222	742	1447	1799	3476	3236	1671	2923	2168	7378	91911	3874	7365	12535	7242
																		63.1732	158	256	294	1396	5009	296	1965	2242	677	1145	552	990	1519	3406	1591	2033	4805	2042	4506	89436	3939	6642	7212	7824
																		63.2061	224	368	276	2440	2209	252	1742	1837	830	1551	637	1278	2385	3641	3129	2020	4313	2034	6917	80563	3861	5664	7305	6365
																		63.2391	209	236	250	1514	1893	496	1721	1597	923	1691	517	1513	2102	3345	2529	2142	3065	1936	5092	78155	3977	5716	5575	6283
																		63.272	145	291	272	1608	2052	232	1936	1245	876	1301	759	1563	2405	3530	2295	1992	2580	2101	4518	75464	6636	5915	7389	7012
																		63.3052	159	221	196	1976	1453	332	2331	1927	978	1343	725	981	2088	4404	1652	1923	2976	2056	6705	68421	5774	8572	7466	6634
																		63.3381	205	220	194	3141	1803	317	1002	1396	1061	840	712	1211	1626	4629	1499	2601	3692	2048	3750	65685	8000	5341	10597	6624
																		63.3711	211	188	206	2345	5130	278	1398	1806	839	1188	1011	955	1848	3431	1987	2415	3577	1963	3719	91103	6700	5808	7440	9979
																		63.4041	242	116	372	4558	2245	270	2147	1718	679	2053	774	872	2052	3879	1505	1953	2681	2397	3661	85637	8661	5400	7702	6042
																		63.4371	330	555	234	4862	2033	294	1628	2023	819	1180	674	888	2053	2178	1539	1929	2462	1919	3556	86779	5591	10054	8708	5685
																		63.47	250	274	229	1898	2414	318	1498	2141	882	1716	529	888	1558	2751	1904	1915	2525	2792	3717	56694	4797	5553	5025	8240
																		63.5032	239	162	298	3427	1942	326	1148	2519	912	1524	703	1053	1731	3917	1805	1952	2238	2247	3531	44594	5922	7460	11074	6890
																		63.5362	175	235	234	3249	2231	269	1449	2101	794	1363	745	1118	1731	2762	1638	1881	2256	1769	3715	59441	5246	6429	12068	8334
																		63.5691	112	179	215	2773	2359	225	1409	1565	847	2062	846	995	1690	3721	1833	1913	2163	2116	5779	37621	5545	5166	10193	9952
																		63.602	220	185	177	2356	1949	244	1193	1257	777	1431	501	1023	2199	2820	3617	2095	2131	2978	4501	88498	4698	6167	6129	7918
																		63.6349	248	290	246	1650	3230	197	1684	1614	1023	1124	557	1050	1715	2248	3510	1880	2552	2400	5204	49778	4997	6636	9128	5930
																		63.6679	242	242	279	1529	1325	349	1820	2232	1202	2397	578	1707	1546	3177	3273	1770	3608	2455	4736	79572	4800	6524	8290	7312
																		63.7009	220	207	263	1857	1664	191	1530	1547	1411	1587	665	991	1353	3406	2515	1904	2368	2377	4682	49355	4733	7080	9641	10074
																		63.7338	195	217	221	1399	901	662	1624	1263	939	1491	655	874	1690	2583	2095	1719	2263	1685	4045	34819	4553	5334	11225	6648
																		63.7667	203	218	321	1714	1189	627	1762	1428	767	1138	555	916	1382	2684	1722	1717	2922	1242	3495	91964	4794	5256	8449	9283
																		63.7997	131	207	142	1902	1725	647	1621	1465	1068	831	992	946	2232	3384	1811	1644	2492	1203	3655	59971	4738	8311	7923	5717
																		63.8326	170	383	158	1518	4397	371	1375	806	834	2206	960	863	2157	4028	2062	1656	2702	1142	4730	38617	4983	7008	8828	8664
																		63.8656	195	285	560	1160	1691	321	1761	1720	846	1961	840	791	2085	3523	2041	1695	2817	2214	5498	41898	4751	6517	8214	8290
																		63.8985	282	332	246	1037	3684	466	1741	3554	1404	2041	888	749	1368	4001	2612	1604	2670	2284	7075	47796	5110	7621	7411	8725
																		63.9314	311	365	304	1206	2064	295	1717	3624	811	1428	1175	807	1469	2310	2308	1611	2365	2669	3757	51455	5195	7072	8242	7815
																		63.9643	217	282	284	1286	1830	499	1658	3384	867	1556	1068	843	1514	2428	2102	1678	2495	3150	3899	59786	5509	6862	7886	8090
																		63.9972	237	326	273	1229	1512	312	1636	3456	769	1897	1020	1331	1896	3428	1546	1719	2454	2166	3615	64081	5320	7195	7944	8197
																		64.0302	221	317	232	1338	1357	358	1475	3166	599	1575	641	959	1572	3085	2404	1701	2234	2325	3265	66946	5386	6798	7927	7756
																		64.0632	161	292	240	1106	3764	554	1395	3235	749	1493	954	1305	1541	3413	2623	1592	3786	2860	3224	63424	5303	6652	7790	7038
																		64.0962	155	301	236	852	1871	396	1362	3116	943	1683	1147	1169	1374	2482	2484	1676	2305	2088	3773	67169	5378	7114	7442	6965
																		64.1477	408	328	209	708	1401	458	1370	1814	623	1684	612	1221	1529	3586	2451	1756	2136	1317	4267	69225	5290	8157	7738	6729
																		64.1806	150	444	191	1162	1226	342	1328	1834	833	1609	645	957	1575	2710	2238	1757	2233	1266	4834	88022	5075	6299	7635	6536
																		64.2136	222	276	207	1049	632	307	1547	1147	959	1105	579	820	1615	2879	2098	2039	2356	1281	4014	111932	4756	6261	6904	6599
																		64.2466	186	260	254	950	1048	417	1315	1311	966	1836	641	1502	1989	2752	1988	2437	2338	1578	5493	85738	4955	7284	6508	6538
																		64.2795	208	383	290	540	1849	268	1346	1388	930	1656	482	1508	1323	3772	1932	3022	3005	1934	3783	91901	4480	8790	6228	8157
																		64.3127	221	207	280	692	2029	352	1363	1243	955	1773	463	1026	2030	3302	1880	2005	3141	2052	4177	144919	5194	6324	6178	6550
																		64.3457	287	204	212	802	740	410	1292	1133	914	1067	811	800	1908	3207	1780	3707	2973	2106	4035	68131	4069	9284	6505	5605
																		64.3786	250	186	213	710	997	643	1241	1889	854	1408	742	872	1643	3095	1865	2221	2891	2202	3562	88162	4490	5826	6283	5807
																		64.4116	132	194	225	772	1570	568	1328	1380	529	972	621	915	1443	3025	1692	2603	2283	2236	3894	68898	4060	6764	6110	6022
																		64.4446	279	290	232	758	1715	389	1279	1306	729	1290	626	850	1413	3694	1671	1894	2347	2361	3867	121182	6119	5970	6139	7449
																		64.4774	119	176	233	687	702	826	1538	2277	549	2192	531	975	1395	3007	1666	1897	3029	1325	3405	74985	3385	5850	6317	6457
																		64.5104	155	259	300	994	1323	456	1387	1290	608	1285	615	1272	1428	2496	1452	1702	2299	2100	3664	117154	3849	5677	6933	8923
																		64.5433	175	216	347	885	431	1045	1248	1410	910	2167	608	1092	1334	3648	1578	1701	2859	1800	3541	78610	3821	7288	7716	7960
																		64.5762	195	252	374	1000	383	939	1423	1170	850	2088	497	982	1362	2376	1495	1749	3060	2016	3804	84274	3536	8182	6486	5854
																		64.6091	256	235	288	616	386	502	1446	1283	648	1347	509	1592	1158	2698	1477	1783	2503	1886	3336	81792	4075	8442	12180	5456
																		64.642	215	252	222	642	556	323	1458	1155	1042	2048	512	1367	1081	2537	1481	1729	2590	1876	3912	77552	3882	8183	9415	5112
																		64.675	137	225	119	523	622	242	1534	1837	1490	1136	561	1190	1160	2547	1482	1708	3293	4641	3683	74354	4363	3473	7239	4798
																		64.7079	196	245	185	546	701	280	1510	1510	603	1698	509	1311	1171	2537	1431	1690	3976	2561	3690	67386	4935	4752	6993	5165
																		64.7408	205	208	206	616	1414	482	986	1360	764	1951	567	1121	1144	3530	1502	1702	3861	1996	4336	115891	4080	7632	7756	5347
																		64.7737	397	205	100	653	1034	270	959	1320	748	1313	524	563	1016	2071	1639	1626	2636	1439	6197	118278	3771	4386	5968	5152
																		64.8067	118	182	147	636	908	318	925	1878	719	1301	594	1172	1057	2865	1523	1671	2923	1853	4748	155157	3888	6936	9661	5334
																		64.8398	223	181	212	577	2003	237	1215	1403	653	1139	612	801	1084	3316	1581	1589	3381	3311	3755	189585	3844	6483	8270	5118
																		64.8728	140	182	165	440	1252	306	1973	1755	770	1286	686	1024	1017	2298	1877	1538	2953	3264	4391	188919	6469	6879	7814	4814
																		64.9059	161	227	203	499	879	286	1306	1882	779	1286	631	1394	1061	3454	1981	2753	2209	2620	4005	77431	5501	7013	5915	4640
																		64.9388	196	288	167	516	1149	472	967	1296	711	1280	769	1161	1089	2388	1651	1954	3014	2761	4023	65520	4172	6619	5249	4575
																		64.972	140	301	101	494	349	275	1363	2117	785	1524	682	893	1244	2848	1744	2594	2126	2406	4706	208213	5053	6556	5148	4702
																		65.005	193	316	222	398	587	240	1051	2172	807	1916	716	1313	1138	2390	1801	2064	3309	1786	4992	129130	3929	6162	5103	4569
																		65.0379	142	221	174	325	1522	191	1457	2181	1090	2232	674	979	1199	2559	1738	2387	1985	1725	4839	84697	8198	5732	5061	7884
																		65.0708	144	220	175	350	394	282	1657	2059	1176	1446	674	1146	1189	3334	1659	2648	2819	1251	5945	92725	4361	5504	4923	6907
																		65.1039	82	240	120	313	622	287	1229	2043	1125	2112	470	1174	1176	2319	1683	3137	3985	1055	3443	111551	4737	5740	5233	5182
																		65.1369	170	262	170	339	660	813	1442	1842	816	1476	601	1112	1164	2095	1666	2328	2773	1733	5965	90389	7297	6339	4441	8549
																		65.1885	206	190	177	358	530	182	2493	1281	685	1291	631	1202	1102	2047	1684	1992	2991	2760	5470	125123	3655	6575	4098	8998
																		65.2214	114	307	138	321	341	250	1145	1033	974	1441	815	1307	1043	3574	1820	2541	2736	3325	5160	114322	3648	5388	4449	6461
																		65.2545	131	222	202	312	1149	267	1712	1773	643	1309	540	1099	985	2381	1938	2312	2189	2167	5147	97124	4308	7415	4295	9882
																		65.2874	264	209	349	282	381	234	1529	1371	1032	1777	901	825	1632	2198	2109	1999	1851	2418	5753	98518	4132	8316	4297	8471
																		65.3204	219	240	195	294	1099	356	1235	1582	874	1511	915	957	1614	2235	2186	2154	2562	1888	3412	101287	4083	6655	4382	6304
																		65.3534	141	173	213	247	325	287	1767	1687	849	804	808	938	1619	2193	2226	2908	2845	1965	5726	97254	3877	4723	4264	6009
																		65.3864	241	247	255	306	612	386	1966	1112	781	1379	582	909	1770	2946	2168	2176	2533	1674	4866	98519	3793	5128	4220	6061
																		65.4193	196	273	167	304	450	220	2076	1165	756	1499	874	778	1699	2385	1966	3380	2979	2560	3885	96074	3967	9463	4257	9130
																		65.4523	287	220	289	332	655	211	2165	1452	676	1675	735	1077	1595	2745	1959	1886	3640	2226	5619	99343	4488	5994	4312	6120
																		65.4852	201	228	325	344	390	258	2085	1858	836	1224	494	916	1797	2404	1867	3274	2275	1738	4304	100634	5524	7818	4161	6744
																		65.5182	238	326	302	315	935	474	1916	2026	1083	1217	581	1502	2117	2249	1745	3090	2367	2097	5450	104428	3799	5461	4076	8576
																		65.5511	190	180	314	367	519	385	1775	1209	952	1350	532	865	1932	2451	1847	2077	3361	1748	3970	100926	5791	4420	3936	5724
																		65.5841	213	159	299	325	600	573	1629	1289	765	1149	702	1395	1671	2979	1896	1866	3499	2713	3953	99252	5038	4956	3665	5453
																		65.6172	204	220	361	327	278	305	1596	2161	804	1427	674	1298	1618	2069	1822	1923	3164	2366	3544	95420	3227	4631	3639	5684
																		65.6502	204	297	185	341	740	272	1690	1176	695	1203	601	851	1514	3196	1757	1882	2012	2093	3835	135640	3278	4655	3609	5672
																		65.6831	246	395	231	297	526	444	1451	1671	641	1350	625	1082	1522	3684	1832	1797	2165	2740	3422	198136	4534	4544	3969	5419
																		65.716	186	209	158	333	482	1031	1503	1683	668	1014	546	1301	1312	2154	1812	1900	1911	2077	3848	178159	4705	4513	3800	5516
																		65.749	195	270	232	380	430	836	1518	1902	715	1578	615	1259	1200	1918	1753	1797	2438	2501	4261	194378	2838	4239	3700	5280
																		65.7819	210	357	198	452	411	545	1572	1108	662	1520	541	1241	1360	2608	1980	1832	2028	3211	5394	174141	2765	7234	3622	5087
																		65.8148	178	345	261	383	370	694	1647	923	631	1705	524	1276	1715	3009	2268	1778	2100	2305	4879	169559	3284	3729	3325	7604
																		65.8477	191	208	118	659	372	220	902	1263	644	822	587	1227	1455	2787	2631	1699	2229	2627	5467	161347	3056	5617	3243	8996
																		65.8807	204	204	162	354	511	291	1028	1154	800	1003	596	1131	1662	3298	1101	1722	2674	2559	4036	55031	3031	5992	3618	5893
																		65.9137	233	181	222	684	314	296	1193	1157	725	1200	637	1222	1315	2177	1239	1649	2907	2674	4139	53162	2949	8705	3348	9744
																		65.9466	231	217	260	696	404	219	973	1803	725	1012	681	940	2132	2348	1340	1630	2939	2466	4202	59640	3003	5589	3586	10166
																		65.9797	199	478	201	721	351	376	1689	1355	696	989	497	1016	1216	2250	1655	2015	3534	3774	4826	115604	2969	2823	3765	6257
																		66.0127	262	189	274	977	268	394	971	1252	812	1027	441	1210	1601	3370	1757	2498	2992	5283	3849	78246	2873	4757	3630	7119
																		66.0457	223	273	213	1384	423	327	1045	1197	737	951	809	1153	1263	2285	1982	3208	3187	2636	3740	66368	2845	4547	3373	9164
																		66.0787	280	236	265	1291	462	407	1323	1182	725	1564	704	686	1545	2191	1489	1770	3036	1720	3799	46666	2862	5295	5289	4323
																		66.1116	217	228	317	917	298	340	1367	1192	629	1363	592	888	1545	2340	1666	2137	2570	2277	5039	52433	2939	5588	4459	3887
																		66.1447	215	242	261	741	388	535	1595	1198	892	1641	568	1520	1633	2242	2062	2421	2190	1327	3308	141489	2944	6263	7172	3703
																		66.1776	267	225	269	714	331	375	992	1303	641	1175	532	920	1407	2234	2747	3238	2256	3467	4171	94588	3606	8004	7168	3870
																		66.2292	157	279	179	929	423	357	1352	1218	719	1189	593	850	1589	2122	1239	2927	3177	1363	4567	91950	3756	9268	6786	3648
																		66.2622	158	208	234	976	310	398	1226	1825	685	1470	608	1455	1854	2202	1586	3227	3218	1627	5132	57321	3378	7160	6101	3469
																		66.2952	198	226	213	1080	277	508	1165	1290	793	1446	686	1368	1290	2190	1352	1931	2344	4979	3566	82334	4236	8619	4197	3531
																		66.3281	196	238	167	757	208	445	1154	1515	783	1479	608	920	1937	2172	3175	2988	2084	1811	4431	112542	3776	8262	4329	3503
																		66.3611	129	266	260	703	463	416	974	1187	883	1039	772	1301	1466	2116	3291	2942	1884	1414	5227	100983	3949	7283	6298	4028
																		66.3942	167	256	277	645	674	653	1282	1374	820	758	607	757	1320	2136	2305	2924	2275	1281	6575	78369	3697	6218	5179	3526
																		66.4271	193	191	327	596	881	789	1748	1185	724	976	489	770	1291	2996	1165	2681	2282	3102	4626	86879	3731	9439	4956	3403
																		66.46	115	211	204	419	909	802	2298	1140	683	1128	523	938	1369	2659	1790	2502	2415	1863	4028	147581	3557	5008	7951	3406
																		66.4929	115	212	228	592	274	656	2096	1599	794	1635	705	943	1262	2645	1302	2504	2436	2608	3620	89634	3100	8133	4992	3371
																		66.5258	156	236	156	925	354	849	1444	1440	711	1276	558	619	1684	2108	1905	2442	2549	2057	4089	66009	3456	4723	4945	6286
																		66.5587	168	240	177	712	445	737	1823	1642	664	1216	521	741	1462	2776	1499	2421	2302	4758	3795	111435	3331	4416	7130	7251
																		66.5917	169	350	153	595	376	624	807	1225	759	1182	629	771	1853	1697	1927	2364	2395	4211	2958	132158	3153	4727	6613	5310
																		66.6246	131	167	149	434	1212	1045	841	1221	682	1227	575	1225	1908	2378	1582	2370	2042	5502	2999	114849	4062	4590	4381	6400
																		66.6576	142	189	161	304	526	481	837	1808	766	1537	579	2274	1322	2506	2040	2993	2841	1741	4586	86331	3997	4588	4931	8596
																		66.6905	154	163	191	408	497	742	773	1397	571	1790	543	913	1553	2996	1616	2529	2009	1887	3393	102791	2780	4542	5365	6162
																		66.7236	189	220	208	344	1176	807	837	1730	768	1072	835	965	1587	2234	1426	2243	2409	2211	3772	38864	3003	3649	7532	4520
																		66.7567	163	398	186	238	955	905	775	1243	681	894	568	923	1765	2457	2104	1799	1988	1828	4364	46613	3562	4045	6854	6607
																		66.7896	144	209	180	337	292	363	813	1333	892	1176	629	885	1626	2047	2280	2041	2305	1965	4587	56766	2948	3694	5911	5652
																		66.8226	89	228	150	247	413	422	702	1317	959	1542	609	985	1549	1637	1855	1963	2206	1648	4171	49695	2255	4550	6032	5477
																		66.8558	218	156	103	286	357	396	646	1420	944	1199	516	773	1646	1774	1835	2811	2724	2162	2800	88587	3481	3794	6395	7655
																		66.8887	136	162	196	270	387	388	700	1805	864	1089	628	581	1523	1705	2124	2517	2405	2140	3015	36437	3191	8507	5318	6514
																		66.9218	267	205	133	282	600	433	629	1063	845	1638	560	867	1958	1729	1884	2560	2237	2018	4533	59755	3408	4369	5655	6332
																		66.9548	158	194	166	274	724	295	664	1201	802	1536	365	828	1523	1715	2521	2153	2170	3656	3083	43089	3380	3676	5571	5943
																		66.9877	111	206	187	314	346	269	963	1323	628	1565	680	513	1882	1648	2465	2082	2142	1326	3280	45664	3691	4334	5477	5959
																		67.0208	136	192	181	370	1121	321	901	1475	617	1326	698	485	1519	1686	2075	2117	2012	4611	4715	45412	3334	3813	6562	5767
																		67.0538	150	202	176	360	408	208	1318	1708	701	1270	386	937	1546	1770	2594	1842	2245	2220	2876	86911	2918	5266	6243	23277
																		67.0867	189	194	228	436	375	301	1968	1204	895	1382	489	814	1630	1738	1997	2043	2687	2424	4372	51450	3770	5250	6487	31988
																		67.1196	171	193	126	192	529	278	1394	1415	792	1361	408	658	1589	1674	1885	1827	2298	3083	3281	35659	3187	4922	6498	52116
[truncated: 146 more rows]

## Sheet: Fig. 2
Fig. 2a	GstD1 Relative expression level (Gapdh2)				Fig. 2b	GstD1 Relative expression level (Actin 5C)				Fig. 2c	Pupariation rate				Fig. 2d	Eclosion rate
	Control	1.0 mM AkaLumine				Control	1.0 mM AkaLumine				Control	AkaLumine				Control	AkaLumine
#1	0.724023	0.845847			#1	0.945209	0.915269			#1	0.95	0.9			#1	0.95	0.9
#2	1.41521	0.778927			#2	1.30638	0.969933			#2	0.8	0.95			#2	0.7	0.95
#3	0.997138	0.991008			#3	0.93718	0.641525			#3	1	0.95			#3	1	0.95
#4	0.761516	0.501587			#4	0.84498	0.510531			#4	0.65	0.95			#4	0.6	0.95
#5	1.10212	0.767218			#5	0.96625	0.729136			#5	0.8	0.95			#5	0.8	0.85
	Bip Relative expression level (Gapdh2)					Bip Relative expression level (Actin 5C)				#6	0.85	0.9			#6	0.8	0.9
	Control	1.0 mM AkaLumine				Control	1.0 mM AkaLumine
#1	0.912498	0.946883			#1	1.16867	1.00517
#2	0.967015	0.960743			#2	0.875726	1.17365
#3	1.20267	1.47994			#3	1.10891	0.939863
#4	0.863071	1.11523			#4	0.939505	1.11359
#5	1.05475	0.96144			#5	0.907185	0.896389
	Atg8a Relative expression level (Gapdh2)					Atg8a Relative expression level (Actin 5C)
	Control	1.0 mM AkaLumine				Control	1.0 mM AkaLumine
#1	0.744096	0.948286			#1	0.96613	1.02053
#2	0.91603	0.930713			#2	0.84099	1.15264
#3	1.27476	1.35329			#3	1.19159	0.871279
#4	0.866123	0.946085			#4	0.955825	0.957716
#5	1.19899	0.899341			#5	1.04546	0.850051
	Hid Relative expression level (Gapdh2)					Hid Relative expression level (Actin 5C)
	Control	1.0 mM AkaLumine				Control	1.0 mM AkaLumine
#1	0.797215	1.1508			#1	1.02773	1.22965
#2	1.04697	1.01227			#2	0.954357	1.24472
#3	1.08566	1.51084			#3	1.0076	0.965788
#4	0.948371	1.04871			#4	1.03914	1.05404
#5	1.12178	0.842252			#5	0.971177	0.790421

## Sheet: Fig. 3
Fig. 3a	tubP-Gal4>UAS-Luc, Counts per second (cps)											Fig. 3b	elav-Gal4>, Counts per second (cps)										Fig. 3c	OK107-Gal4>, Counts per second (cps)										Fig. 3d	Or42b-Gal4>, Counts per second (cps)								Fig. 3e	Counts per second (cps)
	0 mM	0.1 mM	0.25 mM	0.5 mM	0.75 mM	1.0 mM	2.0 mM	5.0 mM	10 mM				0.1 mM		1.0 mM		5.0 mM		10 mM					0.1 mM		1.0 mM		5.0 mM		10 mM					1.0 mM		5.0 mM		10 mM					Or42b > Luc	Or85a > Luc	Or42b > Akaluc	Or85a > Akaluc
#1	35.6517	176214	179858	207870	458585	503952	678904	1066427	287679				Luc/D-luciferin	Akaluc/AkaLumine	Luc/D-luciferin	Akaluc/AkaLumine	Luc/D-luciferin	Akaluc/AkaLumine	Luc/D-luciferin	Akaluc/AkaLumine				Luc/D-luciferin	Akaluc/AkaLumine	Luc/D-luciferin	Akaluc/AkaLumine	Luc/D-luciferin	Akaluc/AkaLumine	Luc/D-luciferin	Akaluc/AkaLumine				Luc/D-luciferin	Akaluc/AkaLumine	Luc/D-luciferin	Akaluc/AkaLumine	Luc/D-luciferin	Akaluc/AkaLumine			1	54.6811	66.5972	1293.01	180.984
#2	37.7147	66768.4	122698	180743	209145	701964	429339	672457	1186393			#1	285.785	6721.94	12470.4	33459.6	6393.48	13307.5	1148.1	14929.2			1	23.5531	813.42	418.22	3032.05	1794.7	3059.21	1666.88	2395.32			1	50.169	1265.02	638.558	1743.21	1030.19	1426.08			2	92.1539	80.7287	945.633	153.332
#3	50.5944	184302	156261	406642	653623	360555	806576	1313812	980062			#2	310.467	9643.41	7206.9	40998	1906.53	11236.3	4486.39	12249.2			2	99.1103	1109.3	945.453	2444.42	1398.29	4596.42	2208.96	3606.93			2	49.8481	1073.65	569.941	2801.61	738.162	1472.5			3	81.1329	47.0154	1027.4	149.712
#4	49.3119	126883	199589	285955	296437	649609	745329	1064360	833280			#3	363.098	13673	9375.88	21317.5	5669.31	7893.54	5497.89	10799.7			3	84.0112	1221.85	645.734	2605.85	1855.81	4851.08	2164.99	3071.4			3	34.0946	1059.67	503.505	1651.45	933.434	1688.11			4	71.3972	45.8727	875.605	193.767
#5	49.7692	86002.5	200467	183450	447869	600484	840844	619595	699460			#4	198.43	16532.8	8826.62	33976	2752.16	11582.5	6182.45	16520.5			4	50.9916	2094.21	557.859	3607.29	1535.72	3110.54	2464.49	2747.76			4	36.0172	1175.86	407.308	2749.4	800.692	2114.76			5	92.2601	89.6713	1285.63	144.031
#6	100.58	59989.8	167684	363997	623264	1089429	496750	1309950	1339542			#5	167.319	6113.36	3657.3	44097.8	5837.53	10634	8674.34	7867.43			5	24.5433	2014.29	631.087	3030.58	1133.97	5088.96	1242.48	3338.39			5	45.3596	1142.2	472.628	1441.04	1091.28	2288.89			6	89.2392	101.51	950.986	156.969
#7									1206524			#6	649.486	1449.09	8800.96	30854.3	3214.28	8324.69	2590.25	12765.6			6	50.2235	2412.98	546.393	2574.16	1613.81	4410.76	1361.97	2998.31			6	57.1533	1127.63	320.485	1878.42	1383.4	1299.91			7	118.477	61.5874	1149.96	178.317
#8									541646			#7	255.674	4819.09	2292.66	58889.8	5145.68	12590.4		9618.07			7	66.7053		445.141	2790.79	1887.69	3506.3		3062.84			7	63.361	1113.04	360.509	2244.18		1566.57			8	90.3049	52.2294	1266.63	205.746
#9									1331755			#8	457.523	5244.58	10456.3	13321.8	4062.85	17367.3		15832.9			8	117.846		495.966	3489.77	1698.94	3724.56		3101.32			8	54.3424	962.836	427.65	1675.76		1356.84			9	153.52	110.264	1032.19	196.87
#10									1226193			#9	528.544	5897.87	11374.2	52682.2	2750.04	12250.9					9	80.0447		417.849	2459.75	1569.8	3962.01					9	34.2765	1010.8	297.116	2077.66					10	173.492	97.621	993.788	234.293
#11									1313869			#10	1080.31	13927.4	13926.5	52253.1	136.024	16966.4					10	144.515		685.524	3251.31	1478.93						10	48.8653	967.706	630.498	1921.02					11	135.968	62.372	1188.56	159.267
#12									1352249			#11	544.883	16441.5	3982.27	34305.9	165.252	9988.8					11	83.7807		434.523	2525.55	1135.12						11	42.4584	1015.45	566.835	2340.49					12	80.007	54.4629	1355.53	228.226
#13									1295400			#12	451.873	5604.92	3026.8	30645.2	989.167	16634.8					12	28.9539		422.298	1786.56	1253.33						12	49.1289	1062.93	489.754	1785.73
#14									1190018																									13	49.4327	1077.47
#15									1251509																									14	48.3768	1190.81
#16									1161815																									15	58.3095	1085.22
#17									1334113																									16	44.8123	995.801
#18									847252																									17	44.682	902.143
#19									517501																									18	43.457	931.964
#20									1060109																									19	34.9069	887.594
#21									771427																									20	52.4971	1148.32
#22									721724																									21	48.5788	1167.22
#23									1034811																									22	61.51	845.725
#24									628194																									23	45.8997	850.502
																																		24	59.2464	878.845

## Sheet: Fig. 4
Fig. 4c	tubP-Gal4>, cps				Fig. 4f	elav-Gal4>, cps
	Luc	Akaluc				Luc	Akaluc
1	161277	193590			1	1220	6092
2	75714	205586			2	1405	6840
3	124361	123012			3	1279	5728
4	93212	188527			4	1326	5912
5	138194	210226			5	1450	6273

## Sheet: Fig. 5
Fig. 5b	IBIN Akaluc-KI, Counts per second (cps)																										Fig. 5c	IBINp-Venus-Akaluc, Counts per second (cps)
Time (Hours)	uninfected_#1	uninfected_#2	uninfected_#3	uninfected_#4	uninfected_#5	uninfected_#6	uninfected_#7	uninfected_#8	uninfected_#9	uninfected_#10	uninfected_#11	uninfected_#12	infected_#1	infected_#2	infected_#3	infected_#4	infected_#5	infected_#6	infected_#7	infected_#8	infected_#9	infected_#10	infected_#11	infected_#12			Time (Hours)	uninfected_#1	uninfected_#2	uninfected_#3	uninfected_#4	uninfected_#5	uninfected_#6	uninfected_#7	uninfected_#8	uninfected_#9	uninfected_#10	uninfected_#11	uninfected_#12	infected_#1	infected_#2	infected_#3	infected_#4	infected_#5	infected_#6	infected_#7	infected_#8	infected_#9	infected_#10
-23.9836	50	31	55	3246	98	202	18	39	123	98	61	84	120	60	39	68	60	97	187	54	61	46	77	79			-24.0198	128	107	90	74	70	81	232	62	88	121	165	153	95	159	147	124	92	255	106	120	98	121
-23.95	44	22	29	2673	91	72	17	28	72	61	49	55	102	63	31	71	16	85	111	26	53	40	39	82			-23.9868	59	108	140	72	82	60	183	69	158	140	225	116	120	179	95	96	101	219	108	89	91	104
-23.9169	21	16	17	2773	78	74	38	46	53	85	48	37	81	34	56	56	29	97	124	10	94	39	34	69			-23.9539	35	86	79	55	46	93	98	95	132	137	94	122	155	198	70	207	89	210	82	68	53	101
-23.884	41	11	17	2272	60	33	29	11	29	26	45	51	79	8	33	51	26	80	98	30	47	9	23	68			-23.921	44	120	79	48	66	100	85	67	121	101	128	206	61	82	101	59	89	171	81	83	75	91
-23.8511	20	19	14	2442	72	31	19	21	71	30	29	48	48	40	39	36	33	92	90	34	40	37	28	39			-23.888	72	109	148	61	30	80	174	59	128	180	160	163	64	154	114	101	71	331	107	121	97	62
-23.8181	12	43	13	3082	46	36	28	20	50	57	41	62	65	13	19	30	40	67	133	40	18	21	29	49			-23.855	40	153	220	45	32	89	97	29	125	146	159	126	68	127	126	107	96	201	96	111	63	75
-23.7852	51	19	24	2967	51	73	12	5	81	65	55	76	40	85	29	44	26	43	108	24	58	29	28	27			-23.8221	48	136	140	76	76	34	158	84	127	113	136	103	105	132	123	97	60	197	133	53	76	123
-23.7523	24	27	37	3181	46	23	59	24	34	32	35	32	58	40	47	58	42	75	129	34	47	22	15	44			-23.7891	65	86	239	84	73	58	141	77	129	109	112	122	45	132	168	214	62	201	105	67	55	109
-23.7194	41	14	29	2887	41	66	7	42	63	35	37	53	57	44	39	25	32	45	137	13	50	28	23	29			-23.7561	74	86	216	58	56	56	151	89	122	97	139	122	91	120	94	93	95	325	84	102	48	101
-23.6865	66	39	10	2849	40	42	44	65	46	54	52	73	63	44	44	40	30	68	137	48	44	34	38	54			-23.7232	59	88	203	74	52	128	198	103	166	98	223	185	86	134	62	115	87	304	75	93	60	93
-23.6535	31	35	14	2969	69	80	25	25	35	43	38	34	87	42	25	52	22	121	88	27	38	32	40	27			-23.6903	57	136	147	69	46	88	186	88	123	92	176	97	101	240	135	97	110	339	94	64	47	106
-23.6206	22	15	47	3167	70	83	13	26	63	24	11	44	58	38	46	90	41	76	132	17	44	24	84	34			-23.6574	58	189	352	39	77	75	147	122	118	92	96	241	72	167	157	92	90	177	83	142	88	123
-23.5877	18	23	45	3280	43	83	1	34	66	17	28	70	60	22	48	55	77	124	134	16	38	28	36	27			-23.6244	21	224	169	54	31	77	186	106	142	116	186	120	114	106	138	152	90	124	108	131	89	147
-23.5547	41	19	17	3336	52	115	14	32	49	29	36	33	26	47	43	33	35	48	135	30	43	28	17	80			-23.5915	79	253	224	58	49	96	96	110	147	96	115	154	122	106	158	63	147	327	122	72	80	157
-23.5218	25	26	39	3252	84	121	22	38	53	17	35	28	44	21	25	71	22	75	84	33	28	39	32	21			-23.5584	34	77	183	46	57	67	116	102	142	69	193	92	143	197	123	101	186	353	82	144	54	169
-23.4889	38	6	14	3364	55	49	18	42	76	51	37	78	40	42	39	31	37	78	103	19	32	34	30	76			-23.5255	67	106	239	46	53	75	131	54	151	66	115	167	114	161	42	114	128	341	82	100	72	168
-23.456	21	32	17	3358	45	99	5	52	51	50	43	43	132	34	25	70	56	67	120	29	29	36	45	50			-23.4925	43	233	135	68	81	109	166	160	129	127	289	68	110	187	118	255	175	188	57	84	46	130
-23.423	28	34	30	3262	106	50	12	48	48	40	31	55	25	46	39	31	52	99	114	24	30	32	47	44			-23.4596	39	123	52	51	46	56	106	108	133	70	238	117	141	222	137	105	180	99	87	168	89	82
-23.3901	2	10	30	3441	78	80	28	40	47	22	24	72	85	49	35	80	23	70	158	23	18	38	33	42			-23.4267	59	202	263	54	64	40	238	109	116	113	256	162	94	218	108	152	33	136	55	113	65	72
-23.3572	30	44	20	3655	56	121	50	18	56	45	23	59	87	38	21	30	43	105	135	25	49	10	51	59			-23.3937	32	99	193	95	66	43	117	94	177	59	220	136	73	129	172	133	127	49	80	148	86	168
-23.3243	39	12	19	3518	52	122	22	33	64	23	13	76	94	54	37	29	33	65	103	17	47	21	67	18			-23.3608	62	134	241	55	60	95	72	119	137	56	192	254	126	80	154	142	131	188	67	175	91	149
-23.2913	14	22	34	3328	87	62	18	17	52	77	21	62	54	15	26	62	32	88	78	16	28	43	29	41			-23.3278	50	108	217	117	50	79	105	127	118	59	231	181	139	49	96	99	156	126	82	101	79	143
-23.2584	29	16	34	3451	81	45	14	36	60	33	34	70	37	24	31	37	27	74	152	25	90	20	41	68			-23.2949	59	115	313	63	68	42	149	106	97	104	205	173	107	111	211	243	149	98	56	105	96	117
-23.2254	52	29	18	3305	65	104	18	25	52	46	43	49	47	38	13	50	25	89	168	36	44	49	39	40			-23.262	55	88	186	85	65	80	153	97	107	69	254	219	124	140	192	122	104	105	75	98	51	183
-23.1925	17	39	27	3775	82	60	32	21	42	35	13	55	68	25	55	99	34	73	72	43	39	25	51	50			-23.229	44	218	161	33	43	124	238	146	128	66	197	208	99	108	178	240	49	101	61	132	50	143
-23.1595	16	45	14	3490	72	73	22	44	47	23	54	46	50	26	36	60	31	79	118	19	27	27	19	65			-23.196	84	211	117	86	55	92	112	133	103	93	147	222	57	80	174	219	151	106	48	124	37	116
-23.1266	43	34	32	3363	68	80	39	21	66	51	40	74	44	17	24	59	36	89	129	40	39	24	61	35			-23.1631	30	211	121	35	27	26	90	42	96	71	293	188	113	84	253	174	145	102	65	140	94	93
-23.0937	20	45	28	3292	99	117	7	40	78	37	48	50	74	70	23	101	39	53	148	32	70	35	35	59			-23.1302	50	244	133	80	65	67	236	102	99	54	256	256	73	72	134	192	125	116	54	152	68	124
-23.0607	27	57	44	3579	73	155	6	40	48	41	27	46	36	46	13	71	42	88	92	67	37	31	39	35			-23.0972	86	187	276	87	30	91	207	99	93	105	181	138	65	71	147	128	197	111	91	96	50	138
-23.0277	30	44	21	3588	63	148	26	30	52	43	40	57	46	44	34	55	50	103	133	32	47	28	49	63			-23.0643	47	75	254	88	51	67	193	119	80	56	127	169	64	70	178	174	140	108	46	117	126	102
-22.9948	27	38	6	3676	70	71	7	19	49	25	33	49	40	33	27	40	30	89	132	6	42	51	15	43			-23.0313	49	200	239	63	52	70	171	99	84	84	282	158	118	58	122	89	80	106	72	108	41	55
-22.9433	50	67	50	2339	99	97	48	54	52	57	21	66	41	74	44	91	43	81	81	15	50	18	86	96			-22.9798	28	225	252	98	62	66	151	80	84	50	184	162	111	94	151	201	93	95	73	83	84	125
-22.9103	44	65	36	2412	86	117	46	50	47	50	45	60	43	43	34	52	64	82	152	28	62	22	65	91			-22.9468	49	167	271	65	56	91	143	74	65	76	207	130	106	102	154	233	189	68	65	96	107	113
-22.8773	40	44	48	2211	91	83	15	72	63	66	31	64	73	40	52	66	53	82	77	5	52	32	45	57			-22.9139	65	222	210	68	42	120	154	114	91	59	101	143	111	59	109	136	146	63	70	151	119	154
-22.8444	25	56	39	2342	75	102	28	28	54	51	28	75	39	49	41	62	40	88	168	26	66	31	41	84			-22.881	36	167	256	39	37	46	148	69	98	66	161	136	101	93	135	132	111	155	70	220	104	130
-22.8115	25	54	42	2388	90	78	49	51	67	57	59	50	76	20	50	69	24	100	123	41	43	44	38	50			-22.848	48	136	255	86	43	71	275	103	85	57	89	168	122	60	101	91	102	97	62	236	81	178
-22.7785	44	47	23	2425	78	83	24	27	64	82	36	57	16	58	42	31	33	95	172	40	53	34	56	53			-22.8151	31	169	232	109	48	57	148	51	79	94	191	138	91	70	241	176	109	115	68	92	101	141
-22.7456	42	61	54	2411	147	77	23	56	46	55	41	55	53	72	57	45	58	101	95	27	42	40	50	59			-22.7822	43	107	238	70	56	69	119	101	104	56	89	261	76	62	126	131	116	128	52	98	157	120
-22.7127	29	79	16	2418	94	85	52	44	63	58	37	64	127	66	26	93	75	103	88	23	47	31	92	76			-22.7493	42	74	223	54	45	56	92	111	60	86	257	214	125	78	174	137	174	122	63	127	93	114
-22.6797	19	108	46	2560	87	83	26	18	46	34	37	76	98	15	38	63	32	87	181	47	37	33	38	58			-22.7163	33	85	224	51	40	64	126	53	70	93	140	270	104	94	138	113	181	196	81	133	87	52
-22.6467	52	48	26	2369	59	55	49	34	33	40	32	48	102	40	42	42	38	87	122	52	72	40	48	39			-22.6834	34	141	190	100	42	58	103	82	102	46	285	273	91	45	180	123	61	150	82	94	72	113
-22.6137	28	49	24	2627	50	59	18	39	64	46	61	76	134	36	37	42	31	78	104	42	55	40	64	88			-22.6504	31	163	216	47	72	75	134	73	138	109	161	229	106	146	227	105	75	150	47	122	52	161
-22.5807	26	47	25	2506	86	86	25	15	25	38	33	46	66	44	34	71	27	83	153	57	69	49	72	53			-22.6175	36	145	207	44	35	12	300	58	118	104	162	254	99	102	120	81	76	87	57	148	43	121
-22.5479	36	70	37	2494	131	45	53	23	37	47	24	78	72	41	44	48	55	40	147	50	72	24	51	52			-22.5846	33	136	229	90	38	69	142	43	112	99	147	165	80	71	122	88	231	77	76	115	45	176
-22.5149	37	89	34	2509	66	62	56	69	54	52	17	51	78	45	32	66	38	71	165	39	41	36	52	49			-22.5516	28	102	254	93	32	25	119	59	106	110	140	166	39	97	202	79	147	68	94	114	139	183
-22.482	11	69	34	2895	68	56	36	45	49	68	37	64	47	55	59	73	55	66	102	43	42	39	44	72			-22.5187	61	142	229	78	54	64	220	54	104	102	183	211	78	72	223	108	216	77	66	145	70	183
-22.4491	37	66	17	2766	108	51	21	48	54	68	57	56	47	36	51	36	84	59	186	33	60	51	69	76			-22.4857	28	195	203	77	76	37	133	51	142	65	148	144	95	62	267	96	103	74	66	94	71	176
-22.4161	39	45	49	2577	148	88	23	65	30	61	43	61	97	37	25	63	41	48	127	44	66	53	51	115			-22.4528	54	145	240	24	43	42	165	74	126	110	193	186	90	83	256	77	81	104	47	114	137	132
-22.3831	61	82	23	2501	109	51	47	45	32	48	25	51	42	38	47	62	61	84	146	27	35	40	86	109			-22.4199	47	83	224	81	46	88	77	44	164	101	252	147	64	76	237	97	162	119	53	146	100	59
-22.3502	37	48	30	2690	72	45	29	38	83	53	34	32	54	40	32	59	38	55	135	27	78	74	70	101			-22.3869	28	108	222	50	43	81	60	38	102	104	119	206	109	63	149	92	80	219	83	143	96	107
-22.3172	31	50	23	2639	78	49	15	56	50	66	39	55	38	38	62	63	53	48	142	17	58	71	63	83			-22.354	18	90	194	33	51	73	87	35	115	113	105	138	59	55	145	112	110	163	77	119	92	178
-22.2843	26	48	21	2702	77	66	27	35	48	72	45	45	47	56	32	50	45	44	141	65	40	37	52	117			-22.3211	54	67	187	40	43	65	106	37	112	102	113	169	78	72	164	86	147	225	58	123	51	176
-22.2514	28	46	44	2633	95	66	17	21	35	66	46	76	66	54	50	62	50	57	131	36	69	24	47	105			-22.2882	38	66	159	62	58	71	56	61	131	53	98	148	111	43	103	88	153	202	83	120	74	81
-22.2185	53	56	49	2677	100	42	25	46	63	65	41	45	65	53	57	57	23	96	110	45	80	45	66	103			-22.2552	67	78	214	51	47	93	60	40	115	63	174	145	116	87	147	101	182	202	80	70	89	111
-22.1855	32	61	15	2640	98	85	33	34	53	44	32	65	65	47	52	59	17	50	123	58	53	82	78	98			-22.2223	49	90	205	43	77	97	68	46	114	91	81	188	113	48	105	82	126	163	68	125	93	90
-22.1526	43	37	48	2498	108	68	43	82	57	30	45	52	61	38	22	77	55	47	116	31	52	50	75	101			-22.1893	53	112	210	51	69	66	64	54	105	87	151	168	69	93	117	124	59	166	63	104	57	78
-22.1197	25	78	42	2479	121	40	50	85	55	43	60	69	56	42	46	59	33	84	107	46	51	41	69	101			-22.1564	37	120	175	67	53	68	72	56	104	68	105	116	74	86	90	59	114	149	80	201	75	92
-22.0867	28	52	45	2508	167	80	39	50	47	35	45	49	44	56	52	41	24	45	92	49	47	38	49	107			-22.1235	48	117	150	54	46	76	80	71	86	55	111	132	94	65	112	107	72	185	187	176	57	183
-22.0538	40	62	26	2388	164	56	21	29	59	41	58	58	71	37	44	41	47	52	111	65	73	56	45	105			-22.0905	36	101	148	26	44	54	87	59	112	55	149	92	118	58	112	67	158	212	118	131	79	94
-22.0209	22	36	38	2434	57	75	24	46	50	47	26	49	42	49	41	58	76	79	74	43	72	51	65	97			-22.0576	42	97	137	43	74	55	80	62	121	91	188	135	89	80	104	64	87	192	56	101	68	87
-21.988	18	52	20	2306	101	36	36	56	48	27	47	67	48	54	38	76	49	57	103	40	51	77	52	96			-22.0246	64	80	139	49	64	78	74	65	103	59	136	156	79	146	58	110	208	209	192	121	57	132
-21.955	22	49	29	2615	79	68	14	43	15	46	51	65	44	67	66	49	54	44	115	64	73	57	45	148			-21.9917	49	82	137	74	77	68	74	73	94	67	131	304	64	106	115	101	95	194	63	115	76	150
-21.9034	36	52	37	2468	85	59	8	59	29	15	38	58	43	35	41	48	73	73	123	49	34	39	42	117			-21.9401	50	103	118	56	70	73	81	80	129	67	237	309	75	231	140	79	113	220	86	86	69	181
-21.8706	39	78	20	2523	109	29	15	65	67	31	39	39	46	36	14	81	41	36	105	46	59	36	37	85			-21.9072	78	101	158	71	58	83	72	72	115	82	83	231	88	214	110	111	131	192	106	75	96	159
-21.8376	19	50	27	2466	94	48	31	47	45	25	37	57	47	46	14	61	36	62	130	46	34	32	26	115			-21.8742	54	85	120	60	61	82	64	74	96	71	117	204	124	185	116	84	127	219	86	112	90	159
-21.8047	20	38	17	2548	101	61	26	77	49	26	37	33	41	41	41	42	51	84	111	36	30	33	39	121			-21.8413	71	79	167	57	68	73	87	75	67	95	179	160	66	83	142	90	182	199	96	121	49	148
-21.7718	17	37	33	2593	106	69	52	60	44	29	42	60	27	23	40	55	64	61	103	54	64	43	50	64			-21.8083	54	133	146	85	38	52	105	122	123	86	181	117	72	110	112	80	177	266	84	138	80	109
-21.7388	42	59	34	2633	83	76	29	79	48	32	25	45	43	34	38	45	33	51	143	61	42	47	35	122			-21.7754	59	97	176	68	63	82	124	35	104	81	194	168	64	85	208	59	182	235	119	191	114	178
-21.7059	26	61	19	2506	101	83	30	60	57	64	13	84	29	47	45	65	22	50	135	44	50	65	21	124			-21.7424	70	79	229	58	44	120	100	105	217	157	182	199	71	118	118	67	178	110	173	132	84	190
-21.6729	50	38	27	2461	67	98	40	78	33	25	24	44	37	36	44	29	46	60	101	48	32	76	34	109			-21.7095	49	128	231	55	54	76	110	75	130	134	168	235	73	121	132	46	186	145	112	197	98	185
-21.64	31	53	16	2576	127	101	44	42	62	37	48	45	46	35	48	34	43	43	115	45	43	58	29	122			-21.6766	67	113	154	48	102	59	104	104	122	84	123	219	93	117	142	69	129	128	131	174	64	210
-21.6071	33	45	35	2511	159	135	31	97	42	41	17	64	54	44	12	60	58	82	100	52	60	58	38	122			-21.6436	62	81	183	58	85	96	83	99	133	69	77	223	76	224	144	83	143	166	132	190	89	145
-21.5741	2	72	43	2892	77	105	27	78	47	42	15	53	48	43	23	23	6	49	119	42	34	71	27	138			-21.6107	59	94	138	38	71	91	91	88	116	68	272	212	83	61	141	111	153	166	108	160	82	188
-21.5411	27	48	62	2831	101	96	28	56	64	54	54	71	52	57	33	28	35	73	133	58	39	60	80	125			-21.5778	58	117	148	63	46	22	101	114	125	81	70	198	101	103	169	165	160	160	129	160	109	198
-21.5082	31	46	16	2843	82	62	38	60	42	35	56	58	26	47	31	69	44	65	109	48	29	63	80	137			-21.5448	54	112	170	66	32	68	109	60	85	107	91	97	59	141	148	57	143	151	123	151	101	170
-21.4753	42	61	34	2852	99	73	21	78	68	61	31	42	44	34	34	50	56	50	105	74	13	35	91	138			-21.5119	70	108	157	56	43	109	96	91	95	90	87	115	47	233	225	135	131	220	126	169	66	148
-21.4423	31	28	17	2771	124	51	21	71	68	30	46	50	45	67	39	54	21	59	122	61	63	42	64	118			-21.479	47	211	159	42	69	118	107	99	191	86	146	93	68	148	142	125	190	175	61	149	108	153
-21.4093	21	55	55	2723	114	51	47	67	65	42	59	44	68	64	46	13	82	79	100	73	44	51	67	120			-21.4461	46	169	164	37	59	65	118	97	265	94	90	119	59	214	187	84	105	220	59	138	164	157
-21.3764	25	43	7	2565	145	98	62	72	51	39	49	41	29	61	39	39	46	88	140	34	59	62	89	139			-21.4132	65	70	154	112	56	66	138	91	264	85	156	142	69	204	183	103	99	246	107	182	108	223
-21.3435	37	58	34	2694	145	72	49	101	40	28	38	53	55	23	34	55	50	59	123	79	39	64	74	107			-21.3803	69	237	169	51	49	81	131	90	244	94	134	156	115	216	242	81	146	233	155	170	114	166
-21.3105	54	57	48	2678	124	52	48	76	28	24	25	86	48	67	37	46	63	49	141	73	54	71	93	95			-21.3473	99	236	188	85	35	85	110	95	125	64	197	139	97	184	211	129	143	259	139	141	125	105
-21.2776	26	56	34	2596	120	48	62	75	57	23	38	42	59	41	30	50	88	38	123	69	54	41	87	113			-21.3144	59	199	181	54	76	70	114	107	162	123	219	126	69	215	187	158	122	212	104	127	154	131
-21.2446	7	44	41	2664	138	55	42	62	62	28	43	50	67	76	38	34	58	75	151	111	63	31	74	154			-21.2814	28	204	164	91	78	72	80	74	163	99	110	162	87	73	197	141	158	213	178	187	116	91
-21.2118	47	63	37	2586	125	52	28	92	52	36	26	36	60	68	39	54	40	59	193	82	80	61	69	138			-21.2484	62	199	164	80	46	82	123	103	128	85	193	157	68	85	160	148	136	134	164	164	80	205
-21.1789	51	46	18	2648	121	69	67	106	55	44	31	73	88	57	36	46	57	75	187	78	68	40	79	135			-21.2155	44	176	181	45	43	45	105	89	149	120	257	155	73	85	161	103	143	146	127	96	124	149
-21.146	27	66	35	2647	116	31	41	130	55	42	33	23	38	57	32	67	68	47	206	68	40	46	103	109			-21.1826	76	189	168	55	117	67	145	60	146	112	170	116	75	90	168	147	121	126	121	180	89	143
-21.1131	28	73	19	2661	133	73	45	77	52	33	33	53	63	45	49	58	62	50	184	80	53	25	103	129			-21.1496	72	210	179	47	47	79	130	68	215	117	115	161	76	92	194	97	160	270	167	136	138	197
-21.0802	41	40	23	2669	93	81	24	98	92	46	55	37	49	51	46	17	51	70	184	109	45	53	87	114			-21.1167	67	182	208	49	61	68	132	91	149	130	154	215	66	134	115	96	143	207	175	152	126	105
-21.0472	32	29	37	2727	89	41	26	204	103	48	46	57	67	29	41	59	84	103	188	61	57	61	84	129			-21.0838	105	211	178	71	48	101	110	66	162	101	151	277	74	150	232	86	127	183	117	166	132	78
-21.0143	70	79	49	2529	121	67	27	101	93	52	7	74	45	38	42	42	62	59	176	111	44	63	90	100			-21.0509	33	206	148	62	42	104	101	61	194	93	133	215	97	162	207	185	156	214	123	153	88	84
-20.9813	50	37	14	2550	70	61	23	138	55	57	30	57	34	34	26	47	38	76	193	84	68	27	116	118			-21.018	78	112	170	83	63	70	78	70	87	92	145	184	84	163	140	131	153	186	115	143	85	103
-20.9485	68	31	41	2534	114	59	42	137	30	60	40	39	81	53	40	21	38	40	173	89	59	35	94	93			-20.9851	76	107	160	53	67	96	162	111	115	64	224	182	88	191	187	226	147	156	91	176	116	86
-20.9156	34	37	26	2520	91	48	41	95	64	46	55	54	40	43	32	57	67	69	190	75	58	55	70	136			-20.9521	64	95	109	50	71	59	195	81	95	118	98	313	57	189	194	104	118	211	205	109	83	114
-20.8641	19	55	19	2479	122	90	21	88	49	50	16	51	51	71	17	37	58	63	180	55	48	62	96	130			-20.9006	45	144	119	62	37	102	207	47	86	77	108	151	60	179	125	41	114	176	104	136	120	65
-20.8312	41	64	48	2588	103	50	24	95	89	29	47	36	63	45	42	47	49	77	160	104	71	48	52	105			-20.8678	35	82	113	91	71	65	208	79	105	92	147	285	89	191	177	185	140	169	147	175	106	58
-20.7982	34	52	31	2572	113	57	38	84	81	41	37	26	41	62	42	24	62	74	187	85	49	27	76	114			-20.8349	54	89	91	58	75	57	230	40	119	93	161	241	44	152	161	109	132	201	132	239	90	59
-20.7654	19	37	33	2592	125	34	16	132	89	48	63	52	48	41	19	37	64	50	200	72	45	54	92	69			-20.802	71	148	102	72	63	87	187	44	70	112	168	133	78	141	248	59	141	203	69	211	137	54
-20.7324	33	26	52	2647	136	48	23	122	87	34	41	50	42	57	20	73	60	52	190	66	56	61	78	119			-20.7689	89	115	111	71	49	82	197	63	95	93	129	120	96	161	139	127	134	158	123	173	76	84
-20.6995	44	47	33	2646	146	73	30	144	106	39	31	53	44	35	50	67	77	162	218	80	51	51	77	62			-20.736	48	112	120	49	129	111	220	64	117	138	158	269	72	159	139	91	126	145	121	175	74	69
-20.6666	52	47	39	2772	185	30	25	145	55	34	32	38	59	47	46	61	67	47	210	67	58	68	79	84			-20.703	73	116	106	49	67	71	198	74	70	72	162	290	72	148	152	91	128	235	127	231	74	49
-20.6337	39	40	50	2683	119	47	28	155	43	52	44	37	41	27	49	44	28	137	209	65	39	45	91	87			-20.6701	92	72	102	44	61	60	224	82	78	86	178	314	58	193	289	63	115	179	149	142	66	95
-20.6008	53	23	31	2590	122	73	61	181	88	41	45	47	54	42	33	78	38	71	220	67	36	46	72	105			-20.6371	44	53	118	96	60	102	192	74	67	81	161	265	67	187	235	89	127	152	145	145	56	75
-20.5678	23	72	28	2674	103	56	29	180	81	37	64	58	57	24	35	55	47	92	227	74	58	81	93	92			-20.6041	74	186	121	84	63	90	199	82	68	85	182	216	67	199	215	93	110	121	71	72	74	89
-20.5349	16	52	67	2653	123	43	20	208	116	27	28	30	45	62	34	76	71	68	209	58	45	60	83	84			-20.5712	53	214	107	126	50	62	152	85	63	84	100	261	69	138	226	79	115	175	119	176	49	67
-20.5019	22	31	29	2655	113	63	66	161	101	47	39	59	40	50	37	61	56	76	261	86	49	69	86	78			-20.5383	47	173	118	98	28	51	202	109	138	69	147	209	85	177	224	41	133	174	93	189	55	53
-20.469	43	36	40	2554	177	51	25	217	46	48	38	51	20	40	49	55	50	57	227	68	33	50	73	61			-20.5054	36	123	125	95	89	108	212	62	170	85	175	249	48	187	210	66	180	166	39	175	72	88
-20.4361	51	61	39	2577	166	70	56	188	69	40	20	52	51	32	47	40	63	143	227	79	50	66	68	66			-20.4724	60	68	144	117	99	71	148	103	97	114	158	291	78	130	212	50	171	206	95	213	99	109
-20.4031	31	71	32	2566	182	48	24	212	75	87	35	38	67	64	39	64	44	45	223	92	50	61	81	72			-20.4395	50	176	102	87	116	73	169	80	67	120	225	221	26	116	231	64	62	204	76	196	48	159
-20.3702	29	42	30	2656	213	48	28	205	88	45	35	28	61	32	24	20	41	58	235	88	51	55	99	48			-20.4066	59	40	125	96	57	115	205	137	123	137	215	270	77	143	187	40	67	199	66	173	88	98
-20.3373	36	46	14	2502	147	74	20	216	99	34	25	33	60	50	70	60	49	147	252	40	54	37	90	76			-20.3736	36	53	138	119	74	51	204	100	94	106	188	233	89	153	193	47	48	190	52	170	71	110
-20.3043	40	33	27	2467	160	59	28	196	118	52	40	48	39	29	47	69	27	48	256	61	36	79	123	104			-20.3406	71	77	110	68	62	55	195	84	74	92	196	206	63	197	146	106	65	164	108	153	85	181
-20.2714	26	56	29	2568	150	73	11	161	93	35	55	26	25	33	38	38	43	45	241	90	45	67	98	90			-20.3077	50	71	104	85	45	133	197	99	89	120	188	228	65	209	132	79	165	168	60	97	114	133
-20.2385	42	55	13	2461	134	65	25	189	103	57	24	37	45	46	66	39	53	73	207	88	59	39	83	83			-20.2748	62	75	115	97	54	81	165	83	93	118	164	238	49	207	152	69	175	134	106	121	81	176
-20.2055	16	60	28	2562	190	64	38	144	103	39	53	40	48	36	40	36	61	73	270	29	36	46	98	80			-20.2419	63	71	92	68	53	52	169	84	84	86	150	279	51	177	161	46	133	195	136	178	88	70
-20.1726	19	52	16	2685	152	39	31	173	82	34	49	59	55	23	64	63	38	78	264	91	41	49	73	81			-20.2089	80	162	106	110	81	64	173	87	114	123	160	253	66	185	230	42	140	194	144	235	90	101
-20.1397	9	46	50	2714	162	64	24	232	131	49	23	46	31	28	65	57	42	75	239	78	49	50	68	52			-20.1759	55	219	141	99	71	63	171	95	81	106	178	229	69	232	95	65	141	190	143	226	119	85
-20.1068	34	46	35	2606	168	47	20	237	81	21	52	38	29	21	57	60	70	63	194	59	53	40	56	62			-20.1431	59	108	124	112	47	93	161	81	71	134	163	250	71	219	115	73	136	230	161	188	83	57
-20.0739	36	36	32	2583	165	53	24	189	80	40	28	63	25	35	68	45	53	70	146	52	30	36	44	79			-20.1101	31	118	124	65	54	85	195	66	98	129	151	268	72	185	154	92	178	256	121	238	91	66
-20.041	34	34	54	2666	140	76	35	260	92	40	13	51	57	48	59	52	16	80	212	64	43	41	35	63			-20.0772	57	154	151	96	36	80	192	72	61	84	130	195	19	187	150	45	173	187	120	122	104	92
-20.008	51	77	34	2582	139	57	44	278	74	14	30	50	104	40	63	47	55	70	204	106	61	43	55	68			-20.0442	69	167	125	82	58	59	162	71	75	63	142	263	71	80	136	67	163	155	113	141	62	96
-19.9751	43	33	24	2426	153	71	27	181	75	55	28	70	38	30	60	36	50	88	289	60	51	39	62	103			-20.0113	58	151	110	47	36	63	193	41	81	98	144	239	53	88	125	50	172	138	161	127	118	87
-19.9422	48	43	33	2281	84	80	74	285	80	22	33	51	62	15	61	46	73	102	291	41	36	37	73	91			-19.9783	41	126	126	53	32	56	192	59	98	101	117	232	42	250	142	96	151	157	135	183	145	98
[truncated: 1,310 more rows]
[truncated: 42 more columns]

## Sheet: Fig. 6
Fig. 6b	tubP-Gal4>, cps				Fig. 6c	tubP-Gal4>, Counts per second (cps)																										Fig. 6d	elav-Gal4>, cps				Fig. 6e	elav-Gal4>, Counts per second (cps)
[truncated: 150 more rows]
[truncated: 12 more columns]

[truncated: 2 more sheets: Supplementary Fig. 2, Supplementary Fig. 4]
